# Supplementary material for: Mast cell extracellular granules are bioactive condensates assembled by heparin and polyamine
Source: Nat Chem Biol. 2026 Feb 27;22(7):1120–31. doi: 10.1038/s41589-026-02165-6 (PMC13010460; doi:10.1038/s41589-026-02165-6)
Supplement: Supplementary file 2 — List of identified proteins in the MCEGs of IgE/Ag-stimulated BMMCs. [file 41589_2026_2165_MOESM2_ESM.xlsx]

## Sheet: Sheet1
Protein FDR Confidence: Combined	Master	Accession	Description	Exp. q-value: Combined	Sum PEP Score	Coverage [%]	# Peptides	# PSMs	# Unique Peptides	# AAs	MW [kDa]	calc. pI	Score Mascot: Mascot	Score Sequest HT: Sequest HT	# Peptides (by Search Engine): Mascot	# Peptides (by Search Engine): Sequest HT	# Protein Pathway Groups	# Protein Groups
High	Master Protein	Q9JKF1	Ras GTPase-activating-like protein IQGAP1 OS=Mus musculus OX=10090 GN=Iqgap1 PE=1 SV=2	0	368.595	44	63	291	63	1657	188.6	6.48	3100	394.35	63	63	0	1
High	Master Protein	Q80TM2	MKIAA1027 protein (Fragment) OS=Mus musculus OX=10090 GN=Tln1 PE=2 SV=4	0	244.458	27	44	157	44	2564	272	6.27	1308	171.62	43	44	0	1
High	Master Protein	Q542E3	Uncharacterized protein OS=Mus musculus OX=10090 GN=Cpa3 PE=2 SV=1	0	293.039	62	36	1407	36	417	48.8	9	9476	1199.07	36	36	0	1
High	Master Protein	Q69Z71	Adseverin (Fragment) OS=Mus musculus OX=10090 GN=Scin PE=2 SV=1	0	240.649	47	32	199	32	742	83	6.13	1583	246.06	31	32	0	1
High	Master Protein	P26041	Moesin OS=Mus musculus OX=10090 GN=Msn PE=1 SV=3	0	208.665	59	43	193	32	577	67.7	6.6	1341	199.86	43	43	0	1
High	Master Protein	P97449	Aminopeptidase N OS=Mus musculus OX=10090 GN=Anpep PE=1 SV=4	0	239.951	34	29	198	29	966	109.6	5.9	2179	233.57	28	29	0	1
High	Master Protein	Q9D154	Leukocyte elastase inhibitor A OS=Mus musculus OX=10090 GN=Serpinb1a PE=1 SV=1	0	262.194	62	27	331	27	379	42.5	6.21	2829	383.67	27	27	0	1
High	Master Protein	Q8VDN2	Sodium/potassium-transporting ATPase subunit alpha-1 OS=Mus musculus OX=10090 GN=Atp1a1 PE=1 SV=1	0	144.283	31	27	115	27	1023	112.9	5.45	1015	124.78	26	27	0	1
High	Master Protein	Q3TJX0	Uncharacterized protein OS=Mus musculus OX=10090 GN=Lcp1 PE=2 SV=1	0	130.263	45	25	110	25	627	70.1	5.33	1094	125.93	25	25	0	1
High	Master Protein	A4QPC5	Chymase OS=Mus musculus OX=10090 GN=Cma1 PE=1 SV=1	0	299.785	64	24	936	24	260	29	9.63	8641	1108.71	24	24	0	1
High	Master Protein	Q5FW97	2-phospho-D-glycerate hydro-lyase OS=Mus musculus OX=10090 GN=EG433182 PE=1 SV=1	0	154.278	53	21	115	21	434	47.1	6.8	1155	126.99	20	20	0	1
High	Master Protein	Q5FWB7	Fructose-bisphosphate aldolase OS=Mus musculus OX=10090 GN=Aldoa PE=1 SV=1	0	129.41	52	21	105	21	364	39.3	8.09	587	95.68	21	19	0	1
High	Master Protein	P47738	Aldehyde dehydrogenase, mitochondrial OS=Mus musculus OX=10090 GN=Aldh2 PE=1 SV=1	0	119.64	44	21	131	21	519	56.5	7.62	957	147.52	20	21	0	1
High	Master Protein	O88398	Advillin OS=Mus musculus OX=10090 GN=Avil PE=1 SV=2	0	99.934	27	20	86	20	819	92	5.54	623	97.28	19	20	0	1
High	Master Protein	P48036	Annexin A5 OS=Mus musculus OX=10090 GN=Anxa5 PE=1 SV=1	0	99.505	65	20	97	20	319	35.7	4.96	987	102.56	20	20	0	1
High	Master Protein	Q60963	Platelet-activating factor acetylhydrolase OS=Mus musculus OX=10090 GN=Pla2g7 PE=1 SV=2	0	99.459	45	20	94	20	440	49.2	7.12	514	89.39	20	20	0	1
High	Master Protein	Q3UDS0	Uncharacterized protein (Fragment) OS=Mus musculus OX=10090 GN=Hspa8 PE=2 SV=1	0	136.564	38	20	104	19	553	60.8	6.4	1058	134.55	20	20	0	1
High	Master Protein	Q99KC8	von Willebrand factor A domain-containing protein 5A OS=Mus musculus OX=10090 GN=Vwa5a PE=1 SV=2	0	93.904	30	19	78	19	793	87.1	6.58	713	86.36	19	19	0	1
High	Master Protein	E9QJW9	Tryptase beta-2 OS=Mus musculus OX=10090 GN=Tpsb2 PE=1 SV=1	0	419.819	48	18	1449	18	276	30.9	7.33	10581	1727.3	18	18	0	1
High	Master Protein	A0A1L1SV25	Alpha-actinin-4 OS=Mus musculus OX=10090 GN=Actn4 PE=1 SV=1	0	74.898	24	18	56	18	932	107	5.36	491	66.45	16	18	0	1
High	Master Protein	Q3UN88	Mast cell protease 4 OS=Mus musculus OX=10090 GN=Mcpt4 PE=1 SV=1	0	196.856	66	17	384	17	246	27.2	9.61	2300	468.06	17	17	0	1
High	Master Protein	P52480	Pyruvate kinase PKM OS=Mus musculus OX=10090 GN=Pkm PE=1 SV=4	0	98.608	37	17	58	17	531	57.8	7.47	621	77.34	17	17	0	1
High	Master Protein	Q3TZH4	Peptidase S1 domain-containing protein OS=Mus musculus OX=10090 GN=Gzmb PE=2 SV=1	0	96.332	56	17	91	17	247	27.5	9.76	434	95.84	17	17	0	1
High	Master Protein	P27773	Protein disulfide-isomerase A3 OS=Mus musculus OX=10090 GN=Pdia3 PE=1 SV=2	0	85.279	40	16	51	16	505	56.6	6.21	299	55.5	16	16	0	1
High	Master Protein	P10126	Elongation factor 1-alpha 1 OS=Mus musculus OX=10090 GN=Eef1a1 PE=1 SV=3	0	77.167	43	16	89	16	462	50.1	9.01	526	78.09	16	16	0	1
High	Master Protein	P06800	Receptor-type tyrosine-protein phosphatase C OS=Mus musculus OX=10090 GN=Ptprc PE=1 SV=4	0	68.754	14	16	51	16	1293	144.7	5.94	485	54.51	16	16	0	1
High	Master Protein	Q3TNK2	Uncharacterized protein OS=Mus musculus OX=10090 GN=Wdr1 PE=2 SV=1	0	98.119	33	15	63	15	606	66.3	6.73	531	82.25	15	15	0	1
High	Master Protein	Q3TWF2	78 kDa glucose-regulated protein OS=Mus musculus OX=10090 GN=Hspa5 PE=2 SV=1	0	87.976	28	16	60	15	655	72.4	5.22	621	71.95	16	16	0	1
High	Master Protein	Q3U232	Coronin OS=Mus musculus OX=10090 GN=Coro1a PE=2 SV=1	0	63.201	36	15	60	15	461	50.9	6.48	384	64.03	14	15	0	1
High	Master Protein	A0A0A0MQF6	Glyceraldehyde-3-phosphate dehydrogenase OS=Mus musculus OX=10090 GN=Gapdh PE=1 SV=1	0	114.371	44	14	81	14	359	38.6	8.97	669	112.45	14	14	0	1
High	Master Protein	P56480	ATP synthase subunit beta, mitochondrial OS=Mus musculus OX=10090 GN=Atp5f1b PE=1 SV=2	0	111.873	34	14	73	14	529	56.3	5.34	605	73.38	14	14	0	1
High	Master Protein	Q8BW75	Amine oxidase [flavin-containing] B OS=Mus musculus OX=10090 GN=Maob PE=1 SV=4	0	73.964	37	14	48	14	520	58.5	8.29	331	62.56	14	14	0	1
High	Master Protein	Q8R1F1	Protein Niban 2 OS=Mus musculus OX=10090 GN=Niban2 PE=1 SV=2	0	66.678	24	14	48	14	749	84.8	5.94	534	47.96	14	14	0	1
High	Master Protein	Q3TI99	L-lactate dehydrogenase OS=Mus musculus OX=10090 GN=Ldha PE=2 SV=1	0	62.673	36	14	47	14	332	36.5	7.74	407	46.53	14	14	0	1
High	Master Protein	B2RRX1	Actin, beta OS=Mus musculus OX=10090 GN=Actb PE=2 SV=1	0	428.973	73	32	676	13	375	41.7	5.48	4868	770.06	31	32	0	1
High	Master Protein	F6W6U3	Immunoglobulin heavy constant epsilon (Fragment) OS=Mus musculus OX=10090 GN=Ighe PE=4 SV=2	0	100.398	43	13	90	13	422	47.4	7.17	612	103.73	13	13	0	1
High	Master Protein	Q3TC68	Uncharacterized protein OS=Mus musculus OX=10090 GN=Alox5 PE=2 SV=1	0	80.294	26	13	71	13	674	77.9	6.18	790	65.04	13	13	0	1
High	Master Protein	P08249	Malate dehydrogenase, mitochondrial OS=Mus musculus OX=10090 GN=Mdh2 PE=1 SV=3	0	64.09	50	13	48	13	338	35.6	8.68	486	50.7	13	13	0	1
High	Master Protein	P05532	Mast/stem cell growth factor receptor Kit OS=Mus musculus OX=10090 GN=Kit PE=1 SV=3	0	51.042	14	14	39	13	979	109.3	7.21	199	37.65	14	14	0	1
High	Master Protein	P68404	Protein kinase C beta type OS=Mus musculus OX=10090 GN=Prkcb PE=1 SV=4	0	105.826	31	17	86	12	671	76.7	7.01	540	92.64	17	17	0	1
High	Master Protein	P08752	Guanine nucleotide-binding protein G(i) subunit alpha-2 OS=Mus musculus OX=10090 GN=Gnai2 PE=1 SV=5	0	76.476	40	15	57	12	355	40.5	5.45	508	69.64	15	15	0	1
High	Master Protein	Q3TGW0	Actin-like protein 3 OS=Mus musculus OX=10090 GN=Actr3 PE=2 SV=1	0	74.78	43	13	47	12	418	47.3	5.92	357	59.89	13	13	0	1
High	Master Protein	P28293	Cathepsin G OS=Mus musculus OX=10090 GN=Ctsg PE=1 SV=2	0	72.257	45	12	63	12	261	29.1	10.56	379	57.52	12	12	0	1
High	Master Protein	Q71LX8	Heat shock protein 84b OS=Mus musculus OX=10090 GN=Hsp90ab1 PE=1 SV=1	0	67.662	25	17	66	12	724	83.2	5.03	519	60.78	17	17	0	1
High	Master Protein	Q8VDD5	Myosin-9 OS=Mus musculus OX=10090 GN=Myh9 PE=1 SV=4	0	64.311	8	12	39	12	1960	226.2	5.66	402	57.56	12	12	0	1
High	Master Protein	Q3UWP8	Uncharacterized protein (Fragment) OS=Mus musculus OX=10090 GN=Calr PE=2 SV=1	0	47.749	40	12	40	12	368	42.2	4.74	101	31.04	11	12	0	1
High	Master Protein	Q5RKP0	Vat1 protein (Fragment) OS=Mus musculus OX=10090 GN=Vat1 PE=2 SV=1	0	70.46	36	11	59	11	401	42.5	6.37	427	72.95	11	11	0	1
High	Master Protein	Q5SUA5	Unconventional myosin-Ig OS=Mus musculus OX=10090 GN=Myo1g PE=1 SV=1	0	69.287	16	11	39	11	1024	117.2	8.59	339	38.48	10	11	0	1
High	Master Protein	Q3TEE6	PH domain-containing protein OS=Mus musculus OX=10090 GN=Fermt3 PE=1 SV=1	0	60.394	24	11	33	11	665	75.6	7.05	493	44.96	11	11	0	1
High	Master Protein	Q3UBU0	HATPase_c domain-containing protein OS=Mus musculus OX=10090 GN=Hsp90b1 PE=2 SV=1	0	57.603	19	12	41	11	802	92.4	4.82	339	40.03	12	12	0	1
High	Master Protein	Q5SW83	Uncharacterized protein OS=Mus musculus OX=10090 GN=Actr2 PE=1 SV=1	0	50.614	30	11	31	11	394	44.7	6.74	233	33.81	10	11	0	1
High	Master Protein	Q9ES52	Phosphatidylinositol 3,4,5-trisphosphate 5-phosphatase 1 OS=Mus musculus OX=10090 GN=Inpp5d PE=1 SV=2	0	38.634	9	11	24	11	1191	133.5	7.8	183	25.31	11	11	0	1
High	Master Protein	Q3TIP8	Chloride intracellular channel protein OS=Mus musculus OX=10090 GN=Clic1 PE=2 SV=1	0	56.517	49	10	37	10	241	27.1	5.27	362	49.54	10	10	0	1
High	Master Protein	P40124	Adenylyl cyclase-associated protein 1 OS=Mus musculus OX=10090 GN=Cap1 PE=1 SV=4	0	55.263	27	10	27	10	474	51.5	7.52	294	30.48	10	10	0	1
High	Master Protein	Q80U89	MKIAA0034 protein (Fragment) OS=Mus musculus OX=10090 GN=mKIAA0034 PE=3 SV=2	0	54.249	8	10	32	10	1684	192.4	5.6	251	34.65	10	10	0	1
High	Master Protein	Q3US43	Annexin OS=Mus musculus OX=10090 GN=Anxa1 PE=2 SV=1	0	50.097	32	10	27	10	355	40.3	9.03	364	31.68	10	10	0	1
High	Master Protein	Q6PAC1	Actin-depolymerizing factor OS=Mus musculus OX=10090 GN=Gsn PE=2 SV=1	0	36.656	17	10	24	10	731	80.7	5.76	225	34.46	10	10	0	1
High	Master Protein	P09103	Protein disulfide-isomerase OS=Mus musculus OX=10090 GN=P4hb PE=1 SV=2	0	30.87	24	10	25	10	509	57	4.88	225	21.1	10	9	0	1
High	Master Protein	P63101	14-3-3 protein zeta/delta OS=Mus musculus OX=10090 GN=Ywhaz PE=1 SV=1	0	57.032	53	12	47	9	245	27.8	4.79	525	52.66	12	12	0	1
High	Master Protein	Q3TBM1	Alpha-mannosidase OS=Mus musculus OX=10090 GN=Man2b1 PE=2 SV=1	0	55.719	14	9	42	9	1013	114.5	8.13	307	40.81	9	9	0	1
High	Master Protein	Q3U094	Actin-related protein 2/3 complex subunit OS=Mus musculus OX=10090 GN=Arpc1b PE=2 SV=1	0	52.2	34	9	31	9	372	41	8.15	351	47.86	9	9	0	1
High	Master Protein	P97384	Annexin A11 OS=Mus musculus OX=10090 GN=Anxa11 PE=1 SV=2	0	48.832	24	9	28	9	503	54	7.66	217	30.95	9	9	0	1
High	Master Protein	Q64727	Vinculin OS=Mus musculus OX=10090 GN=Vcl PE=1 SV=4	0	38.546	12	9	28	9	1066	116.6	6	171	34.88	9	9	0	1
High	Master Protein	Q3TN39	Aamy domain-containing protein OS=Mus musculus OX=10090 GN=Slc3a2 PE=2 SV=1	0	36.164	19	9	28	9	526	58.3	5.81	110	22.14	9	9	0	1
High	Master Protein	Q3TF74	Coronin OS=Mus musculus OX=10090 GN=Coro1c PE=2 SV=1	0	34.551	22	9	26	9	474	53.1	7.08	358	31.77	9	9	0	1
High	Master Protein	Q03265	ATP synthase subunit alpha, mitochondrial OS=Mus musculus OX=10090 GN=Atp5f1a PE=1 SV=1	0	60.708	19	8	29	8	553	59.7	9.19	430	46.41	8	8	0	1
High	Master Protein	Q9WVA4	Transgelin-2 OS=Mus musculus OX=10090 GN=Tagln2 PE=1 SV=4	0	57.52	44	8	46	8	199	22.4	8.24	338	49.23	8	8	0	1
High	Master Protein	Q99LB4	Macrophage-capping protein OS=Mus musculus OX=10090 GN=Capg PE=1 SV=1	0	55.229	36	8	32	8	349	38.7	6.95	342	42.55	8	8	0	1
High	Master Protein	P09411	Phosphoglycerate kinase 1 OS=Mus musculus OX=10090 GN=Pgk1 PE=1 SV=4	0	54.306	29	8	36	8	417	44.5	7.9	339	54.99	8	8	0	1
High	Master Protein	Q64475	Histone H2B type 1-B OS=Mus musculus OX=10090 GN=H2bc3 PE=1 SV=3	0	46.778	49	8	51	8	126	13.9	10.32	554	57.28	8	8	0	1
High	Master Protein	A1A4T2	Alpha glucosidase 2 alpha neutral subunit OS=Mus musculus OX=10090 GN=Ganab PE=1 SV=1	0	38.218	13	8	21	8	966	109.3	6.15	171	18.86	8	8	0	1
High	Master Protein	P63038	60 kDa heat shock protein, mitochondrial OS=Mus musculus OX=10090 GN=Hspd1 PE=1 SV=1	0	37.146	19	8	22	8	573	60.9	6.18	214	30.08	8	8	0	1
High	Master Protein	P06745	Glucose-6-phosphate isomerase OS=Mus musculus OX=10090 GN=Gpi PE=1 SV=4	0	36.954	22	8	21	8	558	62.7	8.13	101	23.38	7	8	0	1
High	Master Protein	Q4FK57	Ero1l protein OS=Mus musculus OX=10090 GN=Ero1a PE=1 SV=1	0	35.328	20	8	35	8	464	54.1	6.54	300	34.9	7	8	0	1
High	Master Protein	Q9CPX4	Ferritin OS=Mus musculus OX=10090 GN=Ftl1 PE=1 SV=1	0	63.377	56	7	46	7	183	20.8	6	723	76.47	7	7	0	1
High	Master Protein	Q3U7Z6	Phosphoglycerate mutase OS=Mus musculus OX=10090 GN=Pgam1 PE=1 SV=1	0	55.046	38	7	36	7	254	28.8	7.18	245	36.73	7	7	0	1
High	Master Protein	Q8CAW4	Uncharacterized protein OS=Mus musculus OX=10090 GN=Pecam1 PE=2 SV=1	0	48.459	11	7	19	7	732	81.9	6.96	323	26.25	7	7	0	1
High	Master Protein	Q3TE63	Peptidyl-prolyl cis-trans isomerase OS=Mus musculus OX=10090 GN=Ppia PE=2 SV=1	0	47.419	60	7	22	7	164	17.9	7.9	225	28.47	7	6	0	1
High	Master Protein	P99024	Tubulin beta-5 chain OS=Mus musculus OX=10090 GN=Tubb5 PE=1 SV=1	0	46.25	23	7	39	7	444	49.6	4.89	270	51.61	7	7	0	1
High	Master Protein	P51881	ADP/ATP translocase 2 OS=Mus musculus OX=10090 GN=Slc25a5 PE=1 SV=3	0	38.215	40	14	59	7	298	32.9	9.73	488	54.41	14	14	0	1
High	Master Protein	P26443	Glutamate dehydrogenase 1, mitochondrial OS=Mus musculus OX=10090 GN=Glud1 PE=1 SV=1	0	33.34	18	7	18	7	558	61.3	8	179	26.42	7	7	0	1
High	Master Protein	P62806	Histone H4 OS=Mus musculus OX=10090 GN=H4c1 PE=1 SV=2	0	32.501	55	7	37	7	103	11.4	11.36	262	31.71	7	7	0	1
High	Master Protein	Q3TBF1	Protein-arginine deiminase OS=Mus musculus OX=10090 GN=Padi2 PE=2 SV=1	0	32.268	13	7	29	7	673	76.2	5.53	294	32.13	7	7	0	1
High	Master Protein	F8WIV2	Serine (or cysteine) peptidase inhibitor, clade B, member 6a OS=Mus musculus OX=10090 GN=Serpinb6a PE=1 SV=1	0	29.109	19	7	20	7	399	44.7	6.38	200	20.4	7	7	0	1
High	Master Protein	Q01853	Transitional endoplasmic reticulum ATPase OS=Mus musculus OX=10090 GN=Vcp PE=1 SV=4	0	26.641	11	7	18	7	806	89.3	5.26	132	17.36	7	7	0	1
High	Master Protein	E2FHV9	Protease serine 34 OS=Mus musculus OX=10090 PE=4 SV=1	0	25.963	25	7	28	7	314	34.6	7.59	130	22.32	7	7	0	1
High	Master Protein	P14719	Interleukin-1 receptor-like 1 OS=Mus musculus OX=10090 GN=Il1rl1 PE=1 SV=2	0	46.272	12	6	26	6	567	64.8	8.22	430	41.32	6	6	0	1
High	Master Protein	Q91XV3	Brain acid soluble protein 1 OS=Mus musculus OX=10090 GN=Basp1 PE=1 SV=3	0	39.879	38	6	23	6	226	22.1	4.51	327	28.22	5	6	0	1
High	Master Protein	E9QJS7	Adhesion G protein-coupled receptor E5 OS=Mus musculus OX=10090 GN=Adgre5 PE=1 SV=1	0	32.77	12	6	21	6	818	90.4	7.3	220	25.17	6	6	0	1
High	Master Protein	Q8CEI0	Tyrosine-protein kinase OS=Mus musculus OX=10090 GN=Lyn PE=2 SV=1	0	29.6	17	7	18	6	491	56.3	6.8	164	18.86	7	7	0	1
High	Master Protein	O08553	Dihydropyrimidinase-related protein 2 OS=Mus musculus OX=10090 GN=Dpysl2 PE=1 SV=2	0	29.109	15	6	17	6	572	62.2	6.38	141	17.72	6	6	0	1
High	Master Protein	Q64521	Glycerol-3-phosphate dehydrogenase, mitochondrial OS=Mus musculus OX=10090 GN=Gpd2 PE=1 SV=2	0	27.6	12	6	17	6	727	80.9	6.61	68	10.99	6	6	0	1
High	Master Protein	Q8CEH8	Profilin OS=Mus musculus OX=10090 GN=Pfn1 PE=2 SV=1	0	27.009	55	6	22	6	140	14.9	8.28	148	23.45	6	6	0	1
High	Master Protein	Q9CZU6	Citrate synthase, mitochondrial OS=Mus musculus OX=10090 GN=Cs PE=1 SV=1	0	21.903	13	6	14	6	464	51.7	8.57	100	16.29	6	6	0	1
High	Master Protein	Q99KI0	Aconitate hydratase, mitochondrial OS=Mus musculus OX=10090 GN=Aco2 PE=1 SV=1	0	20.388	9	6	17	6	780	85.4	7.93	160	14.96	6	6	0	1
High	Master Protein	P18760	Cofilin-1 OS=Mus musculus OX=10090 GN=Cfl1 PE=1 SV=3	0	20.286	52	6	23	6	166	18.5	8.09	190	21.24	6	6	0	1
High	Master Protein	Q811N6	Envelope polyprotein OS=Mus musculus OX=10090 GN=env PE=4 SV=2	0	19.672	14	6	16	6	632	68.5	8.13	131	16.95	6	6	0	1
High	Master Protein	P59999	Actin-related protein 2/3 complex subunit 4 OS=Mus musculus OX=10090 GN=Arpc4 PE=1 SV=3	0	14.48	31	6	18	6	168	19.7	8.43	56	10.55	6	6	0	1
High	Master Protein	Q3UMI7	Tr-type G domain-containing protein OS=Mus musculus OX=10090 GN=Eef2 PE=2 SV=1	0	13.762	8	6	12	6	858	95.3	6.93	42	10.43	6	6	0	1
High	Master Protein	Q4VA93	Protein kinase C OS=Mus musculus OX=10090 GN=Prkca PE=1 SV=1	0	50.072	19	10	37	5	672	76.8	7.05	261	34.72	10	10	0	1
High	Master Protein	E9QKR0	Guanine nucleotide-binding protein G(I)/G(S)/G(T) subunit beta-2 OS=Mus musculus OX=10090 GN=Gnb2 PE=1 SV=1	0	44.824	30	9	46	5	382	41.4	6.6	305	31.96	9	9	0	1
High	Master Protein	D3YZJ1	Sequestosome-1 OS=Mus musculus OX=10090 GN=Sqstm1 PE=1 SV=1	0	39.428	24	5	22	5	382	41.7	7.72	231	32.09	5	5	0	1
High	Master Protein	Q3TXE5	Uncharacterized protein OS=Mus musculus OX=10090 GN=Canx PE=2 SV=1	0	31.501	11	5	16	5	591	67.2	4.65	139	20.48	5	5	0	1
High	Master Protein	D3Z5U5	P2X purinoceptor OS=Mus musculus OX=10090 GN=P2rx4 PE=1 SV=2	0	30.809	19	5	27	5	366	41.3	7.99	150	20.87	5	5	0	1
High	Master Protein	P40142	Transketolase OS=Mus musculus OX=10090 GN=Tkt PE=1 SV=1	0	29.99	11	5	16	5	623	67.6	7.5	175	21.33	5	5	0	1
High	Master Protein	Q8C3Z4	Uncharacterized protein OS=Mus musculus OX=10090 GN=Prkar1a PE=2 SV=1	0	28.241	15	5	20	5	403	45.5	5.87	207	25.88	5	5	0	1
High	Master Protein	C8YIX4	P2X purinoceptor OS=Mus musculus OX=10090 GN=P2rx7 PE=1 SV=1	0	26.821	13	5	16	5	592	67.7	8.25	113	16.87	5	5	0	1
High	Master Protein	Q8C605	ATP-dependent 6-phosphofructokinase OS=Mus musculus OX=10090 GN=Pfkp PE=1 SV=1	0	24.576	9	5	12	5	784	85.5	6.89	131	12.09	5	5	0	1
High	Master Protein	Q3TRH8	F-actin-capping protein subunit beta OS=Mus musculus OX=10090 GN=Capzb PE=2 SV=1	0	24.471	20	5	13	5	260	29.2	6.57	140	15.84	5	5	0	1
High	Master Protein	Q80X90	Filamin-B OS=Mus musculus OX=10090 GN=Flnb PE=1 SV=3	0	24.073	3	5	14	5	2602	277.7	5.71	146	13.23	5	5	0	1
High	Master Protein	O55226	Chondroadherin OS=Mus musculus OX=10090 GN=Chad PE=2 SV=1	0	24.051	18	5	26	5	358	40.3	9.39	273	31.69	5	5	0	1
High	Master Protein	D3Z6I8	Tropomyosin alpha-3 chain OS=Mus musculus OX=10090 GN=Tpm3 PE=1 SV=1	0	23.827	21	5	10	5	247	28.7	4.79	80	12.83	5	5	0	1
High	Master Protein	Q3TML0	Protein disulfide-isomerase A6 OS=Mus musculus OX=10090 GN=Pdia6 PE=1 SV=1	0	22.415	19	5	16	5	445	48.7	5.19	159	22.27	5	5	0	1
High	Master Protein	G3UX26	Outer mitochondrial membrane protein porin 2 OS=Mus musculus OX=10090 GN=Vdac2 PE=1 SV=1	0	22.336	20	5	16	5	283	30.4	7.58	136	12.69	5	5	0	1
High	Master Protein	Q99PT1	Rho GDP-dissociation inhibitor 1 OS=Mus musculus OX=10090 GN=Arhgdia PE=1 SV=3	0	21.737	33	5	18	5	204	23.4	5.2	85	11.53	5	5	0	1
High	Master Protein	P20060	Beta-hexosaminidase subunit beta OS=Mus musculus OX=10090 GN=Hexb PE=1 SV=2	0	21.216	11	5	17	5	536	61.1	8.12	178	20.89	5	5	0	1
High	Master Protein	Q3U505	Dolichyl-diphosphooligosaccharide--protein glycosyltransferase subunit 2 (Fragment) OS=Mus musculus OX=10090 GN=Rpn2 PE=2 SV=1	0	19.255	10	5	10	5	659	72.1	6.49	122	10.59	5	5	0	1
High	Master Protein	C5H0E8	Rap1A-retro1 OS=Mus musculus OX=10090 GN=Gm9392 PE=2 SV=1	0	19.066	29	5	19	5	184	21	6.67	124	11.81	5	5	0	1
High	Master Protein	Q3U7R1	Extended synaptotagmin-1 OS=Mus musculus OX=10090 GN=Esyt1 PE=1 SV=2	0	18.162	7	5	13	5	1092	121.5	5.95	101	11.51	5	5	0	1
High	Master Protein	Q922A2	Annexin OS=Mus musculus OX=10090 GN=Anxa7 PE=2 SV=1	0	15.009	13	5	13	5	463	49.9	6.18	70	12.43	5	5	0	1
High	Master Protein	Q3TQ70	Beta1 subnuit of GTP-binding protein OS=Mus musculus OX=10090 GN=Gnb1 PE=1 SV=1	0	44.003	34	8	34	4	340	37.4	6	259	32	8	8	0	1
High	Master Protein	Q05144	Ras-related C3 botulinum toxin substrate 2 OS=Mus musculus OX=10090 GN=Rac2 PE=1 SV=1	0	40.662	35	7	42	4	192	21.4	7.61	164	37.35	7	7	0	1
High	Master Protein	Q31168	H-2D cell surface glycoprotein (Fragment) OS=Mus musculus OX=10090 GN=H2-D1 PE=2 SV=1	0	36.063	23	7	29	4	337	38.2	6.2	199	22.53	7	7	0	1
High	Master Protein	E9Q5F6	Polyubiquitin-C (Fragment) OS=Mus musculus OX=10090 GN=Ubc PE=1 SV=1	0	26.451	64	4	59	4	201	22.6	7.4	574	68.91	4	4	0	1
High	Master Protein	Q14BZ3	Latexin OS=Mus musculus OX=10090 GN=Lxn PE=1 SV=1	0	26.4	20	4	23	4	222	25.5	5.74	207	26.71	4	4	0	1
High	Master Protein	A0A0R4J119	Cytoplasmic FMR1-interacting protein OS=Mus musculus OX=10090 GN=Cyfip1 PE=1 SV=1	0	25.43	7	8	24	4	1251	144.8	6.95	139	19.8	8	8	0	1
High	Master Protein	P60766	Cell division control protein 42 homolog OS=Mus musculus OX=10090 GN=Cdc42 PE=1 SV=2	0	21.82	21	4	27	4	191	21.2	6.55	160	21.29	4	4	0	1
High	Master Protein	Q4FJL0	Rab10 OS=Mus musculus OX=10090 GN=Rab10 PE=1 SV=1	0	21.743	32	6	25	4	200	22.5	8.38	249	20.66	6	6	0	1
High	Master Protein	P47753	F-actin-capping protein subunit alpha-1 OS=Mus musculus OX=10090 GN=Capza1 PE=1 SV=4	0	20.961	24	5	22	4	286	32.9	5.55	109	12.99	5	5	0	1
High	Master Protein	P38647	Stress-70 protein, mitochondrial OS=Mus musculus OX=10090 GN=Hspa9 PE=1 SV=3	0	19.6	8	4	8	4	679	73.4	6.07	151	7.42	4	4	0	1
High	Master Protein	Q9QUI0	Transforming protein RhoA OS=Mus musculus OX=10090 GN=Rhoa PE=1 SV=1	0	19.341	20	4	11	4	193	21.8	6.1	120	12.13	4	4	0	1
High	Master Protein	Q3U8W0	Serine/threonine-protein phosphatase PP1-alpha catalytic subunit OS=Mus musculus OX=10090 GN=Ppp1ca PE=2 SV=1	0	18.055	19	4	12	4	330	37.5	6.33	87	10.76	4	4	0	1
High	Master Protein	Q9WTI7	Unconventional myosin-Ic OS=Mus musculus OX=10090 GN=Myo1c PE=1 SV=2	0	17.929	6	4	11	4	1063	121.9	9.35	191	16.16	3	4	0	1
High	Master Protein	Q5SX53	Uncharacterized protein OS=Mus musculus OX=10090 GN=Slc25a11 PE=1 SV=1	0	17.796	16	4	10	4	314	34.1	9.94	141	12.21	4	4	0	1
High	Master Protein	Q8C6F4	Uncharacterized protein OS=Mus musculus OX=10090 GN=Plek PE=2 SV=1	0	17.776	21	4	8	4	350	39.8	8.48	50	8.2	4	4	0	1
High	Master Protein	P84244	Histone H3.3 OS=Mus musculus OX=10090 GN=H3-3a PE=1 SV=2	0	17.453	43	4	18	4	136	15.3	11.27	137	13.49	4	4	0	1
High	Master Protein	Q3TLT9	CD44 antigen OS=Mus musculus OX=10090 GN=Cd44 PE=2 SV=1	0	17.34	13	4	10	4	345	37.9	6.05	171	11.3	4	4	0	1
High	Master Protein	Q7TMN7	Annexin OS=Mus musculus OX=10090 GN=Anxa4 PE=2 SV=1	0	15.993	15	4	8	4	319	35.9	5.57	103	9.63	4	4	0	1
High	Master Protein	Q8K131	Beta-galactosidase OS=Mus musculus OX=10090 GN=Glb1 PE=2 SV=1	0	15.242	7	4	17	4	647	73	7.25	89	11.84	4	4	0	1
High	Master Protein	Q6ZQI3	Malectin OS=Mus musculus OX=10090 GN=Mlec PE=1 SV=2	0	14.869	16	4	10	4	291	32.3	6.05	64	6.37	4	4	0	1
High	Master Protein	Q3UJP4	T-complex protein 1 subunit gamma OS=Mus musculus OX=10090 GN=Cct3 PE=2 SV=1	0	14.109	8	4	10	4	545	60.6	7.02	104	10.19	4	4	0	1
High	Master Protein	Q3TKF6	Beta-hexosaminidase OS=Mus musculus OX=10090 GN=Hexa PE=2 SV=1	0	13.758	8	4	9	4	528	60.5	6.54	75	8.54	4	4	0	1
High	Master Protein	Q52KG9	Chaperonin containing Tcp1, subunit 6a (Zeta) OS=Mus musculus OX=10090 GN=Cct6a PE=1 SV=1	0	13.177	12	4	7	4	531	58	6.9	71	6.61	3	4	0	1
High	Master Protein	P14206	40S ribosomal protein SA OS=Mus musculus OX=10090 GN=Rpsa PE=1 SV=4	0	11.826	18	4	8	4	295	32.8	4.87	56	6.37	4	4	0	1
High	Master Protein	P97807	Fumarate hydratase, mitochondrial OS=Mus musculus OX=10090 GN=Fh PE=1 SV=3	0	11.313	11	4	10	4	507	54.3	9.04	29	6.39	4	4	0	1
High	Master Protein	O35129	Prohibitin-2 OS=Mus musculus OX=10090 GN=Phb2 PE=1 SV=1	0	10.452	14	4	10	4	299	33.3	9.83	72	9.15	4	4	0	1
High	Master Protein	Q790Y8	Glucose-6-phosphate 1-dehydrogenase OS=Mus musculus OX=10090 GN=G6pdx PE=1 SV=1	0	9.944	10	4	8	4	515	59.2	6.49	37	6.26	4	4	0	1
High	Master Protein	P28660	Nck-associated protein 1 OS=Mus musculus OX=10090 GN=Nckap1 PE=1 SV=2	0	9.497	3	4	8	4	1128	128.7	6.62	27	4	4	4	0	1
High	Master Protein	D3YV43	40S ribosomal protein S3 OS=Mus musculus OX=10090 GN=Rps3 PE=1 SV=1	0	9.464	23	4	8	4	191	21	9.45	44	6.54	4	4	0	1
High	Master Protein	Q3TIZ0	Tubulin alpha chain OS=Mus musculus OX=10090 GN=Tuba1c PE=2 SV=1	0	72.342	34	10	50	3	449	49.9	5.1	352	64.22	10	10	0	1
High	Master Protein	Q9DC51	Guanine nucleotide-binding protein G(i) subunit alpha-3 OS=Mus musculus OX=10090 GN=Gnai3 PE=1 SV=3	0	25.762	20	6	19	3	354	40.5	5.69	232	25.51	6	6	0	1
High	Master Protein	Q9CQV8	14-3-3 protein beta/alpha OS=Mus musculus OX=10090 GN=Ywhab PE=1 SV=3	0	23.417	29	6	16	3	246	28.1	4.83	225	17.37	6	6	0	1
High	Master Protein	Q3UUX9	Rab GDP dissociation inhibitor OS=Mus musculus OX=10090 GN=Gdi2 PE=2 SV=1	0	23.286	12	3	14	3	445	50.5	6.47	145	13.61	3	3	0	1
High	Master Protein	A0A1S6GWH5	Ubiquitin-activating enzyme E1 OS=Mus musculus OX=10090 GN=Uba1 PE=2 SV=1	0	21.52	4	3	12	3	1118	124.2	5.99	200	17.67	3	3	0	1
High	Master Protein	P14152	Malate dehydrogenase, cytoplasmic OS=Mus musculus OX=10090 GN=Mdh1 PE=1 SV=3	0	19.705	16	3	12	3	334	36.5	6.58	268	16.41	3	3	0	1
High	Master Protein	Q8BFU2	Histone H2A type 3 OS=Mus musculus OX=10090 GN=H2aw PE=1 SV=3	0	19.146	30	3	35	3	130	14.1	11.05	226	26.86	3	3	0	1
High	Master Protein	Q9DB77	Cytochrome b-c1 complex subunit 2, mitochondrial OS=Mus musculus OX=10090 GN=Uqcrc2 PE=1 SV=1	0	19.06	15	3	6	3	453	48.2	9.25	70	11.59	3	3	0	1
High	Master Protein	P97370	Sodium/potassium-transporting ATPase subunit beta-3 OS=Mus musculus OX=10090 GN=Atp1b3 PE=1 SV=1	0	18.867	20	3	22	3	278	31.8	8.51	186	19.66	3	3	0	1
High	Master Protein	Q3UBZ3	F-actin-capping protein subunit alpha OS=Mus musculus OX=10090 GN=Capza2 PE=2 SV=1	0	18.757	21	4	10	3	286	33	5.85	85	13.13	4	4	0	1
High	Master Protein	Q61475	Complement decay-accelerating factor, GPI-anchored OS=Mus musculus OX=10090 GN=Cd55 PE=1 SV=2	0	18.233	9	3	19	3	390	42.6	8.4	198	19.67	2	3	0	1
High	Master Protein	P15702	Leukosialin OS=Mus musculus OX=10090 GN=Spn PE=1 SV=1	0	18.055	13	3	15	3	395	40	4.96	217	19.04	3	3	0	1
High	Master Protein	P40240	CD9 antigen OS=Mus musculus OX=10090 GN=Cd9 PE=1 SV=2	0	17.358	21	3	16	3	226	25.2	7.23	112	16.9	3	3	0	1
High	Master Protein	P63094	Guanine nucleotide-binding protein G(s) subunit alpha isoforms short OS=Mus musculus OX=10090 GN=Gnas PE=1 SV=1	0	17.145	12	4	13	3	394	45.6	5.96	220	14.29	4	4	0	1
High	Master Protein	Q921M7	CYFIP-related Rac1 interactor B OS=Mus musculus OX=10090 GN=Cyrib PE=1 SV=1	0	16.843	14	3	8	3	324	36.8	6.06	68	9.05	3	3	0	1
High	Master Protein	P16045	Galectin-1 OS=Mus musculus OX=10090 GN=Lgals1 PE=1 SV=3	0	16.186	26	3	10	3	135	14.9	5.49	102	12.62	3	3	0	1
High	Master Protein	O89051	Integral membrane protein 2B OS=Mus musculus OX=10090 GN=Itm2b PE=1 SV=1	0	15.665	11	3	9	3	266	30.2	5.3	45	13.26	3	3	0	1
High	Master Protein	O55143	Sarcoplasmic/endoplasmic reticulum calcium ATPase 2 OS=Mus musculus OX=10090 GN=Atp2a2 PE=1 SV=2	0	15.635	5	4	9	3	1044	114.8	5.34	39	7.03	3	4	0	1
High	Master Protein	D4N6R6	Beta-globin OS=Mus musculus castaneus OX=10091 GN=Hbbt1 PE=3 SV=1	0	15.505	26	3	12	3	147	15.8	7.65	202	15.43	3	3	0	1
High	Master Protein	Q3THG0	ATP synthase peripheral stalk subunit OSCP OS=Mus musculus OX=10090 GN=Atp5o PE=2 SV=1	0	15.495	21	3	8	3	213	23.4	9.99	150	11.52	3	3	0	1
High	Master Protein	A2A513	Keratin, type I cytoskeletal 10 OS=Mus musculus OX=10090 GN=Krt10 PE=1 SV=1	0	15.216	8	4	20	3	561	57	5.07	141	12.62	4	4	0	1
High	Master Protein	Q4FJQ0	Rab7 OS=Mus musculus OX=10090 GN=Rab7 PE=1 SV=1	0	15.127	18	3	6	3	207	23.5	6.7	106	10.07	3	3	0	1
High	Master Protein	Q0VE46	Myadm protein OS=Mus musculus OX=10090 GN=Myadm PE=1 SV=1	0	14.721	10	3	7	3	320	35.3	8.31	110	10.65	3	3	0	1
High	Master Protein	Q3TRJ1	Vacuolar protein sorting-associated protein 35 OS=Mus musculus OX=10090 GN=Vps35 PE=1 SV=1	0	14.297	5	3	8	3	796	91.7	5.44	77	10.28	3	3	0	1
High	Master Protein	E9Q559	Calcium-transporting ATPase OS=Mus musculus OX=10090 GN=Atp2a3 PE=1 SV=1	0	14.278	5	4	9	3	1026	112.4	6.09	91	8.14	3	4	0	1
High	Master Protein	Q3TTY5	Keratin, type II cytoskeletal 2 epidermal OS=Mus musculus OX=10090 GN=Krt2 PE=1 SV=1	0	13.885	6	5	15	3	707	70.9	8.06	92	12.3	5	5	0	1
High	Master Protein	Q0PD67	Rab1A OS=Mus musculus OX=10090 GN=Rab1a PE=1 SV=1	0	13.861	30	5	15	3	205	22.7	6.21	138	16.71	4	5	0	1
High	Master Protein	Q60648	Ganglioside GM2 activator OS=Mus musculus OX=10090 GN=Gm2a PE=1 SV=2	0	13.427	17	3	10	3	193	20.8	5.9	133	12.05	3	3	0	1
High	Master Protein	P20491	High affinity immunoglobulin epsilon receptor subunit gamma OS=Mus musculus OX=10090 GN=Fcer1g PE=1 SV=1	0	13.236	33	3	8	3	86	9.6	7.97	113	11.73	3	3	0	1
High	Master Protein	Q5FWB6	60S acidic ribosomal protein P0 OS=Mus musculus OX=10090 GN=Rplp0 PE=2 SV=1	0	13.145	14	3	6	3	317	34.2	6.25	61	4.54	3	3	0	1
High	Master Protein	P80315	T-complex protein 1 subunit delta OS=Mus musculus OX=10090 GN=Cct4 PE=1 SV=3	0	13.072	10	3	6	3	539	58	8.02	88	4.7	3	3	0	1
High	Master Protein	Q9CVB6	Actin-related protein 2/3 complex subunit 2 OS=Mus musculus OX=10090 GN=Arpc2 PE=1 SV=3	0	12.766	11	3	11	3	300	34.3	7.36	101	9.55	3	3	0	1
High	Master Protein	Q3TJN9	Prostaglandin-endoperoxide synthase OS=Mus musculus OX=10090 GN=Ptgs1 PE=2 SV=1	0	12.462	9	3	7	3	488	55.9	6.64	62	5.36	3	3	0	1
High	Master Protein	O09044	Synaptosomal-associated protein 23 OS=Mus musculus OX=10090 GN=Snap23 PE=1 SV=1	0	11.959	21	3	8	3	210	23.2	4.98	84	8.64	3	3	0	1
High	Master Protein	Q3UW53	Protein Niban 1 OS=Mus musculus OX=10090 GN=Niban1 PE=1 SV=2	0	11.909	4	3	11	3	926	102.6	4.78	73	7.76	3	3	0	1
High	Master Protein	O54734	Dolichyl-diphosphooligosaccharide--protein glycosyltransferase 48 kDa subunit OS=Mus musculus OX=10090 GN=Ddost PE=1 SV=2	0	10.712	7	3	7	3	441	49	5.83	70	5.91	3	3	0	1
High	Master Protein	Q3T9Z7	Wiskott-Aldrich syndrome protein family member OS=Mus musculus OX=10090 GN=Wasf2 PE=2 SV=1	0	10.534	9	3	8	3	497	54	5.53	118	6.5	3	3	0	1
High	Master Protein	Q9D8C2	Tetraspanin-13 OS=Mus musculus OX=10090 GN=Tspan13 PE=1 SV=1	0	10.432	17	3	12	3	204	22.2	8.37	49	8.68	3	2	0	1
High	Master Protein	Q9DCD0	6-phosphogluconate dehydrogenase, decarboxylating OS=Mus musculus OX=10090 GN=Pgd PE=1 SV=3	0	10.197	9	3	6	3	483	53.2	7.23	26	6.19	3	3	0	1
High	Master Protein	A0A2X0SYS9	ARHGAP18 (Fragment) OS=Mus musculus OX=10090 GN=ARHGAP18 PE=4 SV=1	0	10.157	6	3	6	3	665	75.1	6.73	59	7.51	3	3	0	1
High	Master Protein	A2A6U5	Septin-9 (Fragment) OS=Mus musculus OX=10090 GN=Septin9 PE=1 SV=1	0	9.731	12	3	8	3	242	27.6	8.6	56	9.49	3	3	0	1
High	Master Protein	Q3THU8	Phosphate carrier protein, mitochondrial OS=Mus musculus OX=10090 GN=Slc25a3 PE=2 SV=1	0	9.568	11	3	9	3	357	39.6	9.19	121	4.45	3	3	0	1
High	Master Protein	Q9JLF6	Protein-glutamine gamma-glutamyltransferase K OS=Mus musculus OX=10090 GN=Tgm1 PE=1 SV=2	0	9.465	4	3	6	3	815	89.8	6.51	53	7.95	3	3	0	1
High	Master Protein	P35700	Peroxiredoxin-1 OS=Mus musculus OX=10090 GN=Prdx1 PE=1 SV=1	0	9.363	15	3	6	3	199	22.2	8.12	74	6.71	3	3	0	1
High	Master Protein	Q9Z0L8	Gamma-glutamyl hydrolase OS=Mus musculus OX=10090 GN=Ggh PE=1 SV=2	0	9.106	14	3	8	3	317	35.4	7.5	0	5.31	3	3	0	1
High	Master Protein	P54071	Isocitrate dehydrogenase [NADP], mitochondrial OS=Mus musculus OX=10090 GN=Idh2 PE=1 SV=3	0	8.069	8	3	6	3	452	50.9	8.69	32	2.05	3	3	0	1
High	Master Protein	P26954	Interleukin-3 receptor class 2 subunit beta OS=Mus musculus OX=10090 GN=Csf2rb2 PE=1 SV=1	0	7.769	4	3	6	3	878	97.1	5.36	44	5.21	3	3	0	1
High	Master Protein	P35278	Ras-related protein Rab-5C OS=Mus musculus OX=10090 GN=Rab5c PE=1 SV=2	0	7.636	19	3	8	3	216	23.4	8.41	36	2.21	3	3	0	1
High	Master Protein	Q9D304	E3 ubiquitin-protein ligase RNF128 OS=Mus musculus OX=10090 GN=Rnf128 PE=1 SV=1	0	7.397	7	3	10	3	428	46.2	6.3	28	2.17	3	3	0	1
High	Master Protein	Q3UE51	Hexokinase (Fragment) OS=Mus musculus OX=10090 GN=Hk1 PE=2 SV=1	0	7.204	5	3	6	3	864	96.4	6.52	35	4.39	3	3	0	1
High	Master Protein	P09528	Ferritin heavy chain OS=Mus musculus OX=10090 GN=Fth1 PE=1 SV=2	0	5.197	16	3	6	3	182	21.1	5.88	30	4.16	3	3	0	1
High	Master Protein	Q3UDK4	Annexin OS=Mus musculus OX=10090 GN=Anxa6 PE=2 SV=1	0	211.682	53	31	126	2	673	75.9	5.62	1370	161.42	31	31	0	1
High	Master Protein	Q8BFZ3	Beta-actin-like protein 2 OS=Mus musculus OX=10090 GN=Actbl2 PE=1 SV=1	0	96.277	31	11	205	2	376	42	5.49	995	219.9	10	11	0	1
High	Master Protein	A0A0A0MQA5	Tubulin alpha chain (Fragment) OS=Mus musculus OX=10090 GN=Tuba4a PE=1 SV=1	0	63.755	27	9	44	2	477	52.9	5.19	204	55.03	9	9	0	1
High	Master Protein	Q571M4	MKIAA4014 protein (Fragment) OS=Mus musculus OX=10090 GN=Akr1c13 PE=2 SV=1	0	35.04	33	7	19	2	325	37.3	6.84	204	29.13	7	7	0	1
High	Master Protein	Q3TKB9	HATPase_c domain-containing protein (Fragment) OS=Mus musculus OX=10090 GN=Hsp90aa1 PE=2 SV=1	0	25.405	13	6	18	2	556	64.7	4.98	176	18.57	6	6	0	1
High	Master Protein	P61028	Ras-related protein Rab-8B OS=Mus musculus OX=10090 GN=Rab8b PE=1 SV=1	0	21.677	27	5	28	2	207	23.6	9.07	336	30.15	5	5	0	1
High	Master Protein	Q5SQX6	Cytoplasmic FMR1-interacting protein 2 OS=Mus musculus OX=10090 GN=Cyfip2 PE=1 SV=2	0	20.565	5	6	17	2	1253	145.6	7.05	174	17.74	5	6	0	1
High	Master Protein	Q9D859	Uncharacterized protein OS=Mus musculus OX=10090 GN=Rac1 PE=2 SV=1	0	18.528	28	5	24	2	192	21.5	8.5	94	25.68	5	5	0	1
High	Master Protein	P01901	H-2 class I histocompatibility antigen, K-B alpha chain OS=Mus musculus OX=10090 GN=H2-K1 PE=1 SV=1	0	17.718	16	5	11	2	369	41.3	6.39	94	7.18	5	5	0	1
High	Master Protein	Q3UHW5	Uncharacterized protein OS=Mus musculus OX=10090 GN=Rab8a PE=2 SV=1	0	16.827	28	5	16	2	208	23.6	8.5	184	14.77	5	5	0	1
High	Master Protein	Q61599	Rho GDP-dissociation inhibitor 2 OS=Mus musculus OX=10090 GN=Arhgdib PE=1 SV=3	0	15.538	14	2	11	2	200	22.8	5.11	54	6.71	2	2	0	1
High	Master Protein	A0A0B4J1P0	High affinity immunoglobulin epsilon receptor subunit beta OS=Mus musculus OX=10090 GN=Ms4a2 PE=1 SV=1	0	14.865	22	2	4	2	125	13.9	4.41	78	8.32	2	2	0	1
High	Master Protein	Q8BRU6	Synaptic vesicular amine transporter OS=Mus musculus OX=10090 GN=Slc18a2 PE=1 SV=1	0	14.609	5	2	11	2	517	55.7	6.23	197	9.42	2	1	0	1
High	Master Protein	F6UKN5	Septin-2 (Fragment) OS=Mus musculus OX=10090 GN=Septin2 PE=1 SV=2	0	14.124	30	2	6	2	107	12.1	5.26	160	9	2	2	0	1
High	Master Protein	A0A0B4J1E6	Fc receptor, IgG, low affinity IIb OS=Mus musculus OX=10090 GN=Fcgr2b PE=1 SV=1	0	12.947	8	2	11	2	340	37.8	6.73	52	8.9	2	2	0	1
High	Master Protein	Q3U4F0	Sideroflexin-3 OS=Mus musculus OX=10090 GN=Sfxn3 PE=1 SV=1	0	12.926	16	2	6	2	281	30.9	8.98	124	6.77	2	2	0	1
High	Master Protein	Q8C129	Leucyl-cystinyl aminopeptidase OS=Mus musculus OX=10090 GN=Lnpep PE=1 SV=1	0	12.776	3	2	6	2	1025	117.2	5.96	127	8.12	2	2	0	1
High	Master Protein	D3Z1S8	40S ribosomal protein S5 (Fragment) OS=Mus musculus OX=10090 GN=Rps5 PE=1 SV=1	0	12.561	15	2	6	2	189	21.1	9.52	104	6.63	2	2	0	1
High	Master Protein	Q3UF03	MRH domain-containing protein OS=Mus musculus OX=10090 GN=M6pr PE=2 SV=1	0	12.502	10	2	8	2	278	31.2	5.39	129	8.86	2	2	0	1
High	Master Protein	Q3UCW4	Cathepsin D OS=Mus musculus OX=10090 GN=Ctsd PE=2 SV=1	0	12.214	7	2	8	2	410	44.9	7.15	0	11.12	1	2	0	1
High	Master Protein	Q8BH59	Calcium-binding mitochondrial carrier protein Aralar1 OS=Mus musculus OX=10090 GN=Slc25a12 PE=1 SV=1	0	12.02	5	2	4	2	677	74.5	8.25	53	5.91	2	2	0	1
High	Master Protein	Q5SWR1	AP complex subunit beta OS=Mus musculus OX=10090 GN=Ap2b1 PE=2 SV=1	0	11.54	3	2	4	2	951	105.7	5.34	69	5.89	2	2	0	1
High	Master Protein	P01724	Ig lambda-1 chain V regions MOPC 104E/RPC20/J558/S104 OS=Mus musculus OX=10090 PE=1 SV=1	0	11.441	33	2	7	2	129	13.5	7.28	78	12.32	2	2	0	1
High	Master Protein	Q0VDM9	Krt78 protein (Fragment) OS=Mus musculus OX=10090 GN=Krt78 PE=2 SV=1	0	11.408	4	3	14	2	492	54.7	6.19	100	9.18	3	3	0	1
High	Master Protein	Q3U0T9	Rab35 OS=Mus musculus OX=10090 GN=Rab35 PE=1 SV=1	0	11.309	17	4	14	2	201	23	8.29	136	10.94	4	4	0	1
High	Master Protein	O35604	NPC intracellular cholesterol transporter 1 OS=Mus musculus OX=10090 GN=Npc1 PE=1 SV=2	0	10.86	2	2	5	2	1277	142.8	5.71	103	5.9	2	2	0	1
High	Master Protein	H7BXC3	Triosephosphate isomerase OS=Mus musculus OX=10090 GN=Tpi1 PE=1 SV=1	0	10.521	17	2	6	2	167	18	5.58	96	9.77	2	2	0	1
High	Master Protein	Q6ZQ38	Cullin-associated NEDD8-dissociated protein 1 OS=Mus musculus OX=10090 GN=Cand1 PE=1 SV=2	0	10.431	2	2	6	2	1230	136.2	5.78	78	3.23	2	2	0	1
High	Master Protein	Q811E7	Myosin IF OS=Mus musculus OX=10090 GN=Myo1f PE=2 SV=1	0	10.196	3	2	8	2	1098	125.2	9.23	76	2.29	2	2	0	1
High	Master Protein	G3X9T7	Galectin OS=Mus musculus OX=10090 GN=Lgals9 PE=1 SV=1	0	10.109	7	2	6	2	353	40	9.31	142	10.15	2	2	0	1
High	Master Protein	Q9QWR8	Alpha-N-acetylgalactosaminidase OS=Mus musculus OX=10090 GN=Naga PE=1 SV=2	0	10.099	6	2	4	2	415	47.2	6.44	62	6.56	2	2	0	1
High	Master Protein	Q9WTR1	Transient receptor potential cation channel subfamily V member 2 OS=Mus musculus OX=10090 GN=Trpv2 PE=1 SV=2	0	9.973	4	2	8	2	756	85.9	6.99	72	8.99	2	2	0	1
High	Master Protein	Q3UE92	Xaa-Pro aminopeptidase 1 OS=Mus musculus OX=10090 GN=Xpnpep1 PE=1 SV=1	0	9.863	5	2	4	2	666	74.5	5.83	48	5.67	2	2	0	1
High	Master Protein	A0A0R4J083	Long-chain specific acyl-CoA dehydrogenase, mitochondrial OS=Mus musculus OX=10090 GN=Acadl PE=1 SV=1	0	9.819	6	2	4	2	430	47.9	8.15	94	8.1	2	2	0	1
High	Master Protein	Q9Z1R9	Protease, serine 1 (trypsin 1) OS=Mus musculus OX=10090 GN=Prss1 PE=1 SV=1	0	9.807	12	2	33	2	246	26.1	4.94	36	20.85	2	2	0	1
High	Master Protein	Q8BVY8	CCT-theta OS=Mus musculus OX=10090 GN=Cct8 PE=2 SV=1	0	9.79	5	2	4	2	548	59.5	5.81	113	6.29	2	2	0	1
High	Master Protein	P27601	Guanine nucleotide-binding protein subunit alpha-13 OS=Mus musculus OX=10090 GN=Gna13 PE=1 SV=1	0	9.73	9	3	9	2	377	44	8.21	136	7.56	3	3	0	1
High	Master Protein	Q8C6E3	Catalase OS=Mus musculus OX=10090 GN=Cat PE=2 SV=1	0	9.573	5	2	7	2	527	59.8	7.9	60	7.32	2	2	0	1
High	Master Protein	A0A0A6YWC8	Vimentin OS=Mus musculus OX=10090 GN=Vim PE=1 SV=1	0	9.429	10	3	8	2	427	49.2	5.12	53	3.72	3	3	0	1
High	Master Protein	Q8R016	Bleomycin hydrolase OS=Mus musculus OX=10090 GN=Blmh PE=1 SV=1	0	9.348	8	2	4	2	455	52.5	6.48	40	6.67	2	2	0	1
High	Master Protein	Q6P5F7	Protein tweety homolog 3 OS=Mus musculus OX=10090 GN=Ttyh3 PE=1 SV=1	0	9.336	5	2	8	2	524	57.7	5.85	154	6.21	2	2	0	1
High	Master Protein	Q64281	Leukocyte immunoglobulin-like receptor subfamily B member 4A OS=Mus musculus OX=10090 GN=Lilrb4a PE=1 SV=1	0	9.154	14	2	6	2	335	37.5	6.21	74	4.98	2	2	0	1
High	Master Protein	A8IP69	14-3-3 protein gamma subtype OS=Mus musculus OX=10090 GN=Ywhag PE=1 SV=1	0	9.1	16	4	10	2	247	28.3	4.89	53	4.2	4	4	0	1
High	Master Protein	Q3UBE4	Uncharacterized protein OS=Mus musculus OX=10090 GN=Sdcbp PE=2 SV=1	0	9.046	15	2	4	2	299	32.4	7.49	35	2.74	2	2	0	1
High	Master Protein	Q61414	Keratin, type I cytoskeletal 15 OS=Mus musculus OX=10090 GN=Krt15 PE=1 SV=2	0	8.952	7	3	10	2	452	49.1	4.86	171	14.32	3	3	0	1
High	Master Protein	H6TMF6	cAMP-dependent protein kinase catalytic subunit beta transcript variant 6 (Fragment) OS=Mus musculus OX=10090 GN=Prkacb PE=2 SV=1	0	8.84	13	2	12	2	172	20.3	9.72	135	8.2	2	2	0	1
High	Master Protein	P50516	V-type proton ATPase catalytic subunit A OS=Mus musculus OX=10090 GN=Atp6v1a PE=1 SV=2	0	8.699	6	2	4	2	617	68.3	5.58	59	4.17	2	2	0	1
High	Master Protein	J3QMG3	Voltage-dependent anion-selective channel protein 3 OS=Mus musculus OX=10090 GN=Vdac3 PE=1 SV=1	0	8.432	8	2	6	2	284	30.8	8.79	127	7.76	2	2	0	1
High	Master Protein	P05202	Aspartate aminotransferase, mitochondrial OS=Mus musculus OX=10090 GN=Got2 PE=1 SV=1	0	8.367	6	2	4	2	430	47.4	9	86	5.91	2	2	0	1
High	Master Protein	Q61425	Hydroxyacyl-coenzyme A dehydrogenase, mitochondrial OS=Mus musculus OX=10090 GN=Hadh PE=1 SV=2	0	7.938	7	2	15	2	314	34.4	8.65	155	9.24	2	2	0	1
High	Master Protein	Q8C3C9	Aldehyde dehydrogenase OS=Mus musculus OX=10090 GN=Aldh3a2 PE=2 SV=1	0	7.756	5	2	4	2	484	54	8.35	47	3.51	2	2	0	1
High	Master Protein	O88668	Protein CREG1 OS=Mus musculus OX=10090 GN=Creg1 PE=1 SV=1	0	7.583	13	2	14	2	220	24.4	6.42	200	11.92	2	2	0	1
High	Master Protein	P09055	Integrin beta-1 OS=Mus musculus OX=10090 GN=Itgb1 PE=1 SV=1	0	7.488	3	2	4	2	798	88.2	5.94	59	5.24	2	2	0	1
High	Master Protein	P68040	Receptor of activated protein C kinase 1 OS=Mus musculus OX=10090 GN=Rack1 PE=1 SV=3	0	7.454	8	2	4	2	317	35.1	7.69	68	4.61	2	2	0	1
High	Master Protein	P61205	ADP-ribosylation factor 3 OS=Mus musculus OX=10090 GN=Arf3 PE=2 SV=2	0	7.326	19	3	6	2	181	20.6	7.43	49	5.74	3	3	0	1
High	Master Protein	Q3TJ51	Isocitrate dehydrogenase [NADP] OS=Mus musculus OX=10090 GN=Idh1 PE=2 SV=1	0	7.241	7	2	4	2	414	46.6	7.43	16	0	2	2	0	1
High	Master Protein	Q3TU50	Coronin (Fragment) OS=Mus musculus OX=10090 GN=Coro7 PE=2 SV=1	0	7.24	8	2	4	2	344	38	4.94	53	3.47	2	2	0	1
High	Master Protein	Q5UKY4	Cell surface glycoprotein CD200 receptor 3 OS=Mus musculus OX=10090 GN=Cd200r3 PE=1 SV=1	0	7.234	6	2	6	2	296	33.6	8.25	86	5.31	2	2	0	1
High	Master Protein	P55264	Adenosine kinase OS=Mus musculus OX=10090 GN=Adk PE=1 SV=2	0	7.203	7	2	4	2	361	40.1	6.21	84	5.88	2	2	0	1
High	Master Protein	Q6SJQ0	CMRF35-like molecule 8 OS=Mus musculus OX=10090 GN=Cd300a PE=1 SV=2	0	7.151	7	2	7	2	318	35.6	5.64	49	8.28	2	2	0	1
High	Master Protein	Q91V08	C-type lectin domain family 2 member D OS=Mus musculus OX=10090 GN=Clec2d PE=1 SV=1	0	7.122	13	2	5	2	207	23.6	7.62	59	3.93	2	2	0	1
High	Master Protein	F2Z471	Voltage-dependent anion-selective channel protein 1 OS=Mus musculus OX=10090 GN=Vdac1 PE=1 SV=1	0	7.083	10	2	4	2	254	28.1	7.36	70	5.37	2	2	0	1
High	Master Protein	Q91YQ5	Dolichyl-diphosphooligosaccharide--protein glycosyltransferase subunit 1 OS=Mus musculus OX=10090 GN=Rpn1 PE=1 SV=1	0	6.872	6	2	6	2	608	68.5	6.46	69	8.35	2	2	0	1
High	Master Protein	P20489	High affinity immunoglobulin epsilon receptor subunit alpha OS=Mus musculus OX=10090 GN=Fcer1a PE=2 SV=2	0	6.825	8	2	20	2	250	28.6	8.82	115	12.01	2	2	0	1
High	Master Protein	Q3TIG9	EF-hand domain-containing protein OS=Mus musculus OX=10090 GN=Myl6 PE=2 SV=1	0	6.809	28	2	6	2	105	11.7	4.87	0	0	2	2	0	1
High	Master Protein	Q3TK56	Actin-related protein 2/3 complex subunit 5 (Fragment) OS=Mus musculus OX=10090 GN=Arpc5 PE=2 SV=1	0	6.807	33	2	6	2	94	10.1	9.79	39	3.51	2	2	0	1
High	Master Protein	Q3UHT6	Fatty acid synthase OS=Mus musculus OX=10090 GN=Fasn PE=2 SV=1	0	6.806	1	2	3	2	2504	272.2	6.58	48	0	1	2	0	1
High	Master Protein	Q99M50	Phospholipid scramblase OS=Mus musculus OX=10090 GN=Plscr1 PE=2 SV=1	0	6.786	6	2	7	2	327	35.8	5.06	66	6.51	2	2	0	1
High	Master Protein	Q3TW82	Beta-glucuronidase OS=Mus musculus OX=10090 GN=Gusb PE=2 SV=1	0	6.64	3	2	4	2	648	74.2	6.7	39	3.13	2	2	0	1
High	Master Protein	P20108	Thioredoxin-dependent peroxide reductase, mitochondrial OS=Mus musculus OX=10090 GN=Prdx3 PE=1 SV=1	0	6.467	9	2	9	2	257	28.1	7.58	44	3.17	2	2	0	1
High	Master Protein	Q3UJK5	Ornithine--oxo-acid aminotransferase OS=Mus musculus OX=10090 GN=Oat PE=2 SV=1	0	6.434	6	2	4	2	439	48.4	6.62	35	4.21	2	2	0	1
High	Master Protein	Q8C3J5	Dedicator of cytokinesis protein 2 OS=Mus musculus OX=10090 GN=Dock2 PE=1 SV=3	0	6.175	1	2	4	2	1828	211.6	6.99	70	3.69	2	2	0	1
High	Master Protein	Q3UNG2	Protein kinase C delta type OS=Mus musculus OX=10090 GN=Prkcd PE=2 SV=1	0	6.156	3	2	4	2	674	77.5	7.39	38	4.4	2	2	0	1
High	Master Protein	P11983	T-complex protein 1 subunit alpha OS=Mus musculus OX=10090 GN=Tcp1 PE=1 SV=3	0	6.129	4	2	4	2	556	60.4	6.16	0	4.91	2	2	0	1
High	Master Protein	B2RPR7	Integrin alpha 2b OS=Mus musculus OX=10090 GN=Itga2b PE=2 SV=1	0	6.014	2	2	4	2	1033	112.5	5.71	51	3.09	2	2	0	1
High	Master Protein	Q9QUF7	Slp protein (Fragment) OS=Mus musculus OX=10090 GN=Slp PE=4 SV=1	0	5.961	2	2	4	2	535	59.5	9.35	0	4.89	2	2	0	1
High	Master Protein	Q3UBB0	Sulfatase domain-containing protein (Fragment) OS=Mus musculus OX=10090 GN=Gns PE=2 SV=1	0	5.93	5	2	4	2	451	51.5	7.24	45	5.32	2	2	0	1
High	Master Protein	Q8C2S9	Major vault protein OS=Mus musculus OX=10090 GN=Mvp PE=2 SV=1	0	5.866	3	2	4	2	870	96.8	5.59	0	2.53	2	2	0	1
High	Master Protein	Q3UIW3	Uncharacterized protein OS=Mus musculus OX=10090 GN=Lamp2 PE=2 SV=1	0	5.857	6	2	4	2	415	45.7	7.64	34	6.89	2	2	0	1
High	Master Protein	E9PV41	Protein diaphanous homolog 1 OS=Mus musculus OX=10090 GN=Diaph1 PE=1 SV=1	0	5.795	2	2	4	2	1264	140.3	5.58	51	5.57	2	2	0	1
High	Master Protein	Q6S390	Plectin 4 OS=Mus musculus OX=10090 GN=Plec PE=2 SV=1	0	5.782	0	2	4	2	4449	506.1	5.71	35	3.87	2	2	0	1
High	Master Protein	A0A0R4J2B7	Dedicator of cytokinesis protein 10 (Fragment) OS=Mus musculus OX=10090 GN=Dock10 PE=1 SV=1	0	5.721	1	2	4	2	1816	207.4	8.03	43	1.6	2	2	0	1
High	Master Protein	Q8BLF1	Neutral cholesterol ester hydrolase 1 OS=Mus musculus OX=10090 GN=Nceh1 PE=1 SV=1	0	5.659	10	2	4	2	408	45.7	7.05	68	2.15	2	2	0	1
High	Master Protein	Q9D1D4	Transmembrane emp24 domain-containing protein 10 OS=Mus musculus OX=10090 GN=Tmed10 PE=1 SV=1	0	5.614	9	2	4	2	219	24.9	6.7	39	4.18	2	2	0	1
High	Master Protein	Q3TMA0	MFS domain-containing protein OS=Mus musculus OX=10090 GN=Slc16a3 PE=2 SV=1	0	5.584	4	2	3	2	470	50.4	7.96	38	1.64	2	1	0	1
High	Master Protein	Q3URR4	Uncharacterized protein (Fragment) OS=Mus musculus OX=10090 GN=Sgsh PE=2 SV=1	0	5.433	8	2	4	2	493	55.8	6.32	0	2.01	2	2	0	1
High	Master Protein	Q9JM76	Actin-related protein 2/3 complex subunit 3 OS=Mus musculus OX=10090 GN=Arpc3 PE=1 SV=3	0	5.38	12	2	4	2	178	20.5	8.59	35	1.89	2	2	0	1
High	Master Protein	P06795	ATP-dependent translocase ABCB1 OS=Mus musculus OX=10090 GN=Abcb1b PE=1 SV=1	0	5.3	1	2	4	2	1276	140.9	8.34	62	1.64	2	2	0	1
High	Master Protein	D3Z4A4	Peroxiredoxin-2 (Fragment) OS=Mus musculus OX=10090 GN=Prdx2 PE=1 SV=8	0	5.166	19	2	4	2	146	16	5.53	44	5.98	2	2	0	1
High	Master Protein	Q8VC94	60S ribosomal protein L11 OS=Mus musculus OX=10090 GN=Rpl11 PE=2 SV=1	0	4.364	14	2	4	2	167	19	9.8	0	1.63	2	2	0	1
High	Master Protein	Q9R1A1	Sodium-hydrogen exchanger regulatory factor (Fragment) OS=Mus musculus OX=10090 PE=4 SV=1	0	4.018	15	2	5	2	142	15.4	5.39	27	2.39	2	2	0	1
High	Master Protein	D3YU75	Translationally-controlled tumor protein OS=Mus musculus OX=10090 GN=Tpt1 PE=1 SV=1	0	3.885	16	2	6	2	138	15.5	4.96	0	3.51	2	2	0	1
High	Master Protein	P67778	Prohibitin 1 OS=Mus musculus OX=10090 GN=Phb1 PE=1 SV=1	0	3.877	10	2	4	2	272	29.8	5.76	33	2.65	2	2	0	1
High	Master Protein	Q3UF68	Major prion protein OS=Mus musculus OX=10090 GN=Prnp PE=2 SV=1	0	3.874	8	2	4	2	254	27.9	9.33	0	1.71	2	2	0	1
High	Master Protein	Q8BT06	Tetraspanin OS=Mus musculus OX=10090 GN=Cd63 PE=2 SV=1	0	3.55	8	2	10	2	249	26.8	7.37	73	13.17	2	2	0	1
High	Master Protein	Q8CBT5	Uncharacterized protein (Fragment) OS=Mus musculus OX=10090 GN=Gna14 PE=2 SV=1	0.001	3.147	8	2	3	2	310	36.4	6.19	0	0	1	2	0	1
High	Master Protein	E9Q3L2	Phosphatidylinositol 4-kinase alpha OS=Mus musculus OX=10090 GN=Pi4ka PE=1 SV=2	0.001	3.126	2	2	4	2	2105	236.9	7.06	0	0	2	2	0	1
High	Master Protein	E9Q1G8	Septin OS=Mus musculus OX=10090 GN=Septin7 PE=1 SV=2	0.001	2.931	6	2	3	2	437	50.6	8.57	0	2.03	1	2	0	1
High	Master Protein	Q9JIW9	Ras-related protein Ral-B OS=Mus musculus OX=10090 GN=Ralb PE=1 SV=1	0.001	2.704	4	2	4	2	206	23.3	6.62	0	4.26	2	2	0	1
High	Master Protein	P14824	Annexin A6 OS=Mus musculus OX=10090 GN=Anxa6 PE=1 SV=3	0	200.787	53	30	124	1	673	75.8	5.5	1379	155.98	30	30	0	1
High	Master Protein	Q3TG92	Uncharacterized protein OS=Mus musculus OX=10090 GN=Actc1 PE=2 SV=1	0	149.397	36	18	292	1	377	42	5.39	1725	260.12	17	18	0	1
High	Master Protein	P26043	Radixin OS=Mus musculus OX=10090 GN=Rdx PE=1 SV=3	0	44.71	17	12	69	1	583	68.5	6.2	383	58.51	12	12	0	1
High	Master Protein	Q91X42	Aldo-keto reductase family 1, member C12 OS=Mus musculus OX=10090 GN=Akr1c12 PE=2 SV=1	0	27.259	30	6	15	1	323	37	6.64	140	23.76	5	6	0	1
High	Master Protein	Q8BVI9	ADP/ATP translocase OS=Mus musculus OX=10090 GN=Slc25a4 PE=2 SV=1	0	25.044	22	8	42	1	298	32.9	9.74	455	38.07	8	8	0	1
High	Master Protein	Q9D103	Interferon-induced transmembrane protein 1 OS=Mus musculus OX=10090 GN=Ifitm1 PE=2 SV=1	0	16.925	15	1	8	1	106	11.5	7.8	259	12.89	1	1	0	1
High	Master Protein	P50446	Keratin, type II cytoskeletal 6A OS=Mus musculus OX=10090 GN=Krt6a PE=1 SV=3	0	13.928	7	5	16	1	553	59.3	7.94	91	6.48	5	5	0	1
High	Master Protein	Q8K183	Pyridoxal kinase OS=Mus musculus OX=10090 GN=Pdxk PE=1 SV=1	0	12.353	7	1	6	1	312	35	6.29	54	3.72	1	1	0	1
High	Master Protein	P68254	14-3-3 protein theta OS=Mus musculus OX=10090 GN=Ywhaq PE=1 SV=1	0	12.002	19	4	10	1	245	27.8	4.78	92	10.82	4	4	0	1
High	Master Protein	E9Q1Z0	Keratin 90 OS=Mus musculus OX=10090 GN=Krt90 PE=1 SV=1	0	11.909	5	4	16	1	538	58.2	8.25	104	9.84	4	4	0	1
High	Master Protein	Q6IFZ6	Keratin, type II cytoskeletal 1b OS=Mus musculus OX=10090 GN=Krt77 PE=1 SV=1	0	11.762	6	3	14	1	572	61.3	8.02	75	3.38	3	3	0	1
High	Master Protein	A0A338P6X5	RNA helicase (Fragment) OS=Mus musculus OX=10090 GN=Eif4a2 PE=1 SV=1	0	10.364	5	1	4	1	322	36.7	5.39	0	6.41	1	1	0	1
High	Master Protein	Q8VED5	Keratin, type II cytoskeletal 79 OS=Mus musculus OX=10090 GN=Krt79 PE=1 SV=2	0	10.177	5	3	12	1	531	57.5	7.69	88	4.47	3	3	0	1
High	Master Protein	P62259	14-3-3 protein epsilon OS=Mus musculus OX=10090 GN=Ywhae PE=1 SV=1	0	9.396	12	3	8	1	255	29.2	4.74	54	6.47	3	3	0	1
High	Master Protein	Q3U9G9	Delta(14)-sterol reductase LBR OS=Mus musculus OX=10090 GN=Lbr PE=1 SV=2	0	9.179	3	1	6	1	626	71.4	9.36	110	3.31	1	1	0	1
High	Master Protein	P46425	Glutathione S-transferase P 2 OS=Mus musculus OX=10090 GN=Gstp2 PE=1 SV=2	0	8.629	8	1	2	1	210	23.5	7.87	82	3.92	1	1	0	1
High	Master Protein	A0A0G2JE99	Immunoglobulin lambda constant 1 (Fragment) OS=Mus musculus OX=10090 GN=Iglc1 PE=4 SV=1	0	8.468	16	1	3	1	106	11.7	6.27	72	3.78	1	1	0	1
High	Master Protein	F8WGM5	Syntaxin-binding protein 2 (Fragment) OS=Mus musculus OX=10090 GN=Stxbp2 PE=1 SV=1	0	8.455	3	1	2	1	594	66.4	6.74	81	4.32	1	1	0	1
High	Master Protein	Q8BQX0	Ras-related protein Rab-37 OS=Mus musculus OX=10090 GN=Rab37 PE=1 SV=1	0	8.385	15	2	6	1	216	24.1	6.7	93	8.12	2	2	0	1
High	Master Protein	Q3UV17	Keratin, type II cytoskeletal 2 oral OS=Mus musculus OX=10090 GN=Krt76 PE=1 SV=1	0	8.297	4	4	12	1	594	62.8	8.43	74	6.94	4	4	0	1
High	Master Protein	Q91V41	Ras-related protein Rab-14 OS=Mus musculus OX=10090 GN=Rab14 PE=1 SV=3	0	8.188	19	2	6	1	215	23.9	6.21	77	5.98	2	2	0	1
High	Master Protein	P68510	14-3-3 protein eta OS=Mus musculus OX=10090 GN=Ywhah PE=1 SV=2	0	8.131	11	3	8	1	246	28.2	4.89	57	5.95	3	3	0	1
High	Master Protein	Q9Z0P5	Twinfilin-2 OS=Mus musculus OX=10090 GN=Twf2 PE=1 SV=1	0	8	5	1	2	1	349	39.4	6.8	69	3.85	1	1	0	1
High	Master Protein	Q5SUV9	Aromatic-L-amino-acid decarboxylase (Fragment) OS=Mus musculus OX=10090 GN=Ddc PE=1 SV=1	0	7.991	6	1	2	1	253	27.4	4.94	46	4.01	1	1	0	1
High	Master Protein	Q3TCL2	Aldo_ket_red domain-containing protein (Fragment) OS=Mus musculus OX=10090 GN=Akr1b3 PE=2 SV=1	0	7.783	7	2	7	1	310	35	7.43	65	3.25	2	2	0	1
High	Master Protein	Q07797	Galectin-3-binding protein OS=Mus musculus OX=10090 GN=Lgals3bp PE=1 SV=1	0	7.572	3	1	2	1	577	64.5	5.14	75	4.14	1	1	0	1
High	Master Protein	Q9CXX1	Uncharacterized protein OS=Mus musculus OX=10090 GN=Napa PE=2 SV=1	0	7.558	5	1	2	1	295	33.2	5.35	83	3	1	1	0	1
High	Master Protein	B7ZCP4	Copine-1 OS=Mus musculus OX=10090 GN=Cpne1 PE=1 SV=1	0	7.34	5	2	4	1	480	52.8	5.85	57	3.71	2	2	0	1
High	Master Protein	Q641P0	Actin-related protein 3B OS=Mus musculus OX=10090 GN=Actr3b PE=1 SV=1	0	7.322	5	2	6	1	418	47.5	6.02	125	7.32	2	2	0	1
High	Master Protein	Q9R0P3	S-formylglutathione hydrolase OS=Mus musculus OX=10090 GN=Esd PE=1 SV=1	0	7.303	6	1	4	1	282	31.3	7.12	108	6.77	1	1	0	1
High	Master Protein	Q3TZ44	Aldose 1-epimerase OS=Mus musculus OX=10090 GN=Galm PE=2 SV=1	0	7.21	5	1	2	1	342	37.8	6.68	58	3.66	1	1	0	1
High	Master Protein	Q99J93	Interferon-induced transmembrane protein 2 OS=Mus musculus OX=10090 GN=Ifitm2 PE=1 SV=1	0	7.02	11	1	3	1	144	15.7	7.3	62	3.7	1	1	0	1
High	Master Protein	Q8K2B3	Succinate dehydrogenase [ubiquinone] flavoprotein subunit, mitochondrial OS=Mus musculus OX=10090 GN=Sdha PE=1 SV=1	0	6.997	2	1	2	1	664	72.5	7.37	86	3.53	1	1	0	1
High	Master Protein	Q91VB8	Alpha globin 1 OS=Mus musculus OX=10090 GN=Hba-a1 PE=1 SV=1	0	6.993	11	1	7	1	142	15.1	8.22	41	7.98	1	1	0	1
High	Master Protein	Q3TDT8	Peptidase A1 domain-containing protein OS=Mus musculus OX=10090 GN=Napsa PE=2 SV=1	0	6.666	4	1	4	1	419	45.5	7.5	60	5.4	1	1	0	1
High	Master Protein	Q8BSH9	Nucleosome assembly protein 1-like 1 OS=Mus musculus OX=10090 GN=Nap1l1 PE=1 SV=1	0	6.65	4	1	2	1	383	44.6	4.56	33	3.24	1	1	0	1
High	Master Protein	Q4VA90	Small monomeric GTPase OS=Mus musculus OX=10090 GN=Rab27b PE=2 SV=1	0	6.573	6	1	2	1	218	24.6	5.54	70	2.77	1	1	0	1
High	Master Protein	B2KKU6	Ras homolog gene family member G (Fragment) OS=Mus musculus OX=10090 GN=Rhog PE=2 SV=1	0	6.535	17	1	2	1	114	12.8	6.11	84	2.23	1	1	0	1
High	Master Protein	Q3TET0	T-complex protein 1 subunit eta OS=Mus musculus OX=10090 GN=Cct7 PE=2 SV=1	0	6.531	5	1	2	1	544	59.6	7.84	73	2.77	1	1	0	1
High	Master Protein	F6X8L5	6-phosphogluconolactonase (Fragment) OS=Mus musculus OX=10090 GN=Pgls PE=1 SV=1	0	6.456	14	1	2	1	188	20.1	5.69	45	2.9	1	1	0	1
High	Master Protein	Q3UQM7	Uncharacterized protein OS=Mus musculus OX=10090 GN=Slc7a5 PE=2 SV=1	0	6.223	3	1	3	1	512	55.8	7.9	67	3.34	1	1	0	1
High	Master Protein	Q9DCX2	ATP synthase subunit d, mitochondrial OS=Mus musculus OX=10090 GN=Atp5pd PE=1 SV=3	0	6.207	11	1	2	1	161	18.7	5.69	42	3.86	1	1	0	1
High	Master Protein	Q8K1X4	Nck-associated protein 1-like OS=Mus musculus OX=10090 GN=Nckap1l PE=1 SV=1	0	6.206	1	1	2	1	1134	128.8	6.64	40	2.35	1	1	0	1
High	Master Protein	P00329	Alcohol dehydrogenase 1 OS=Mus musculus OX=10090 GN=Adh1 PE=1 SV=2	0	6.139	6	1	4	1	375	39.7	8.1	88	10.98	1	1	0	1
High	Master Protein	Q8BT60	Copine-3 OS=Mus musculus OX=10090 GN=Cpne3 PE=1 SV=2	0	6.054	4	2	4	1	533	59.5	5.78	40	2.51	2	2	0	1
High	Master Protein	Q7TMX2	Protein phosphatase 2 (Formerly 2A), regulatory subunit A (PR 65), alpha isoform OS=Mus musculus OX=10090 GN=Ppp2r1a PE=2 SV=1	0	5.877	3	1	2	1	589	65.2	5.08	32	3.37	1	1	0	1
High	Master Protein	Q91Y98	Thioredoxin reductase 1 (Fragment) OS=Mus musculus OX=10090 GN=Txnrd1 PE=3 SV=1	0	5.85	23	1	6	1	64	7	8.94	76	5.72	1	1	0	1
High	Master Protein	Q99JB2	Stomatin-like protein 2, mitochondrial OS=Mus musculus OX=10090 GN=Stoml2 PE=1 SV=1	0	5.837	4	1	2	1	353	38.4	8.87	36	3.06	1	1	0	1
High	Master Protein	Q9CPY7	Cytosol aminopeptidase OS=Mus musculus OX=10090 GN=Lap3 PE=1 SV=3	0	5.726	3	1	2	1	519	56.1	7.72	0	3.42	1	1	0	1
High	Master Protein	Q3TMF4	Uncharacterized protein OS=Mus musculus OX=10090 GN=Nras PE=2 SV=1	0	5.699	6	1	2	1	189	21.2	5.3	47	3.89	1	1	0	1
High	Master Protein	Q546G4	Serum albumin OS=Mus musculus OX=10090 GN=Alb PE=1 SV=1	0	5.683	2	1	6	1	608	68.6	6.07	94	4.86	1	1	0	1
High	Master Protein	P41241	Tyrosine-protein kinase CSK OS=Mus musculus OX=10090 GN=Csk PE=1 SV=2	0	5.644	3	1	6	1	450	50.7	7.06	82	5.29	1	1	0	1
High	Master Protein	Q8BGG7	Ubiquitin-associated and SH3 domain-containing protein B OS=Mus musculus OX=10090 GN=Ubash3b PE=1 SV=1	0	5.597	2	1	2	1	638	71.4	6.81	64	2.6	1	1	0	1
High	Master Protein	P61750	ADP-ribosylation factor 4 OS=Mus musculus OX=10090 GN=Arf4 PE=1 SV=2	0	5.479	12	2	4	1	180	20.4	7.14	47	5.28	2	2	0	1
High	Master Protein	Q9CZN7	Serine hydroxymethyltransferase, mitochondrial OS=Mus musculus OX=10090 GN=Shmt2 PE=1 SV=1	0	5.384	4	1	2	1	504	55.7	8.47	0	2.61	1	1	0	1
High	Master Protein	Q99LL2	Dlat protein (Fragment) OS=Mus musculus OX=10090 GN=Dlat PE=2 SV=1	0	5.353	12	1	2	1	122	13	6.52	54	1.78	1	1	0	1
High	Master Protein	P04104	Keratin, type II cytoskeletal 1 OS=Mus musculus OX=10090 GN=Krt1 PE=1 SV=4	0	5.314	4	2	9	1	637	65.6	8.15	36	3.52	2	2	0	1
High	Master Protein	A0A0G2JDK2	Glucosylceramidase OS=Mus musculus OX=10090 GN=Gba PE=1 SV=1	0	5.308	4	1	2	1	388	43.3	8.75	40	2.62	1	1	0	1
High	Master Protein	Q9CZD3	Glycine--tRNA ligase OS=Mus musculus OX=10090 GN=Gars1 PE=1 SV=1	0	5.279	2	1	2	1	729	81.8	6.65	46	2.93	1	1	0	1
High	Master Protein	Q9QZE5	Coatomer subunit gamma-1 OS=Mus musculus OX=10090 GN=Copg1 PE=1 SV=1	0	5.258	2	1	2	1	874	97.5	5.35	45	2.13	1	1	0	1
High	Master Protein	P61804	Dolichyl-diphosphooligosaccharide--protein glycosyltransferase subunit DAD1 OS=Mus musculus OX=10090 GN=Dad1 PE=1 SV=3	0	5.208	11	1	2	1	113	12.5	7.08	66	3.23	1	1	0	1
High	Master Protein	A0A0U1RNT6	S-adenosylmethionine synthase OS=Mus musculus OX=10090 GN=Mat2a PE=1 SV=1	0	5.183	4	1	2	1	362	39.7	6.04	52	3.02	1	1	0	1
High	Master Protein	P84084	ADP-ribosylation factor 5 OS=Mus musculus OX=10090 GN=Arf5 PE=1 SV=2	0	5.17	12	2	4	1	180	20.5	6.79	39	2.89	2	2	0	1
High	Master Protein	P70349	Adenosine 5'-monophosphoramidase HINT1 OS=Mus musculus OX=10090 GN=Hint1 PE=1 SV=3	0	5.127	11	1	2	1	126	13.8	6.87	56	2.67	1	1	0	1
High	Master Protein	Q3UJU6	40S ribosomal protein S8 (Fragment) OS=Mus musculus OX=10090 GN=Rps8 PE=2 SV=1	0	5.099	9	1	2	1	142	16.6	10.54	32	2.97	1	1	0	1
High	Master Protein	A0A2R8VHP3	Predicted pseudogene 5478 OS=Mus musculus OX=10090 GN=Gm5478 PE=1 SV=1	0	4.992	4	2	4	1	535	57.9	6.2	45	2.1	2	2	0	1
High	Master Protein	Q3TQP7	Uncharacterized protein OS=Mus musculus OX=10090 GN=Acat1 PE=2 SV=1	0	4.854	3	1	2	1	424	44.8	8.35	42	0	1	1	0	1
High	Master Protein	Q78XF5	Oligosaccharyltransferase complex subunit OSTC OS=Mus musculus OX=10090 GN=Ostc PE=1 SV=1	0	4.854	8	1	2	1	149	16.8	9.13	37	2.55	1	1	0	1
High	Master Protein	A0A1D5RLP1	Coactosin-like protein OS=Mus musculus OX=10090 GN=Cotl1 PE=1 SV=1	0	4.781	23	1	2	1	119	13.1	7.3	48	2.28	1	1	0	1
High	Master Protein	D3Z731	Raftlin OS=Mus musculus OX=10090 GN=Rftn1 PE=1 SV=1	0	4.777	5	1	2	1	276	30.8	8.63	0	2.92	1	1	0	1
High	Master Protein	P62814	V-type proton ATPase subunit B, brain isoform OS=Mus musculus OX=10090 GN=Atp6v1b2 PE=1 SV=1	0	4.76	3	1	2	1	511	56.5	5.81	43	2.66	1	1	0	1
High	Master Protein	Q3UYF9	Uncharacterized protein OS=Mus musculus OX=10090 GN=Gnaz PE=2 SV=1	0	4.726	4	1	6	1	355	40.8	7.84	53	2.01	1	1	0	1
High	Master Protein	P05480	Neuronal proto-oncogene tyrosine-protein kinase Src OS=Mus musculus OX=10090 GN=Src PE=1 SV=5	0	4.72	4	2	4	1	535	59.9	7.42	0	1.7	2	2	0	1
High	Master Protein	Q9D6F7	Signal sequence receptor subunit delta OS=Mus musculus OX=10090 GN=Ssr4 PE=2 SV=1	0	4.717	6	1	2	1	172	19	5.78	49	3.03	1	1	0	1
High	Master Protein	H3BK84	cAMP-dependent protein kinase type II-beta regulatory subunit OS=Mus musculus OX=10090 GN=Prkar2b PE=1 SV=1	0	4.686	7	1	4	1	256	28.4	5.43	71	5.19	1	1	0	1
High	Master Protein	Q8BFR5	Elongation factor Tu, mitochondrial OS=Mus musculus OX=10090 GN=Tufm PE=1 SV=1	0	4.678	4	1	2	1	452	49.5	7.56	46	4.19	1	1	0	1
High	Master Protein	Q3UDG8	Calcium-activated neutral proteinase 1 OS=Mus musculus OX=10090 GN=Capn1 PE=2 SV=1	0	4.66	2	1	2	1	713	82.1	5.87	0	2.09	1	1	0	1
High	Master Protein	A0A0R4J0Z1	Protein disulfide-isomerase A4 OS=Mus musculus OX=10090 GN=Pdia4 PE=1 SV=1	0	4.617	2	1	2	1	641	72.3	5.22	73	3.42	1	1	0	1
High	Master Protein	Q80VQ1	Leucine-rich repeat-containing protein 1 OS=Mus musculus OX=10090 GN=Lrrc1 PE=1 SV=2	0	4.593	2	1	2	1	524	59.4	5.16	44	2.51	1	1	0	1
High	Master Protein	Q78ZJ8	RAB11B protein OS=Mus musculus OX=10090 GN=Rab11b PE=1 SV=1	0	4.53	5	1	4	1	218	24.5	5.94	70	6.26	1	1	0	1
High	Master Protein	Q542X7	CCT-beta OS=Mus musculus OX=10090 GN=Cct2 PE=1 SV=1	0	4.462	2	1	2	1	535	57.4	6.4	54	3.32	1	1	0	1
High	Master Protein	P60335	Poly(rC)-binding protein 1 OS=Mus musculus OX=10090 GN=Pcbp1 PE=1 SV=1	0	4.44	4	1	2	1	356	37.5	7.09	33	2.89	1	1	0	1
High	Master Protein	P24369	Peptidyl-prolyl cis-trans isomerase B OS=Mus musculus OX=10090 GN=Ppib PE=1 SV=2	0	4.394	6	1	2	1	216	23.7	9.55	33	2.51	1	1	0	1
High	Master Protein	Q8K3G7	Reticulon OS=Mus musculus OX=10090 GN=Rtn4 PE=2 SV=1	0	4.386	4	1	2	1	357	38.5	4.78	0	3.14	1	1	0	1
High	Master Protein	A0A7N9VR94	AHNAK nucleoprotein 2 OS=Mus musculus OX=10090 GN=Ahnak2 PE=1 SV=1	0	4.31	1	1	2	1	3501	368.2	5.88	43	1.78	1	1	0	1
High	Master Protein	Q921S5	V-type proton ATPase subunit OS=Mus musculus OX=10090 GN=Atp6v0d1 PE=2 SV=1	0	4.257	4	1	2	1	351	40.3	4.96	48	2.84	1	1	0	1
High	Master Protein	Q497D7	60S ribosomal protein L30 OS=Mus musculus OX=10090 GN=Rpl30 PE=2 SV=1	0	4.245	11	1	2	1	114	12.6	9.55	57	3.47	1	1	0	1
High	Master Protein	Q4FJZ4	Tryptophan--tRNA ligase, cytoplasmic OS=Mus musculus OX=10090 GN=Wars PE=2 SV=1	0	4.225	4	1	2	1	481	54.3	6.89	0	2.16	1	1	0	1
High	Master Protein	A0A0A6YY34	Glutathione peroxidase OS=Mus musculus OX=10090 GN=Gpx1 PE=1 SV=1	0	4.219	12	1	2	1	144	16.3	7.25	0	3.18	1	1	0	1
High	Master Protein	Q18PH8	CD48 OS=Mus musculus OX=10090 GN=Cd48 PE=2 SV=1	0	4.181	5	1	2	1	240	27.4	7.4	35	2.21	1	1	0	1
High	Master Protein	E9PUB0	Arf-GAP with Rho-GAP domain, ANK repeat and PH domain-containing protein 1 OS=Mus musculus OX=10090 GN=Arap1 PE=1 SV=1	0	4.029	2	1	2	1	727	83.1	6.44	32	1.8	1	1	0	1
High	Master Protein	P30558	Proteinase-activated receptor 1 OS=Mus musculus OX=10090 GN=F2r PE=1 SV=2	0	4.002	2	1	2	1	430	47.8	7.43	51	3.18	1	1	0	1
High	Master Protein	P21981	Protein-glutamine gamma-glutamyltransferase 2 OS=Mus musculus OX=10090 GN=Tgm2 PE=1 SV=4	0	3.994	2	1	2	1	686	77	5.1	0	2.08	1	1	0	1
High	Master Protein	Q3URI3	Phosphatidylinositol-3,4-bisphosphate 4-phosphatase (Fragment) OS=Mus musculus OX=10090 GN=Inpp4b PE=1 SV=1	0	3.992	2	1	2	1	818	92.3	5.58	28	1.61	1	1	0	1
High	Master Protein	Q3UJU5	40S ribosomal protein S3a OS=Mus musculus OX=10090 GN=Rps3a1 PE=2 SV=1	0	3.979	5	1	2	1	264	29.9	9.69	0	2.25	1	1	0	1
High	Master Protein	A0A1B0GR78	Stromal interaction molecule 1 OS=Mus musculus OX=10090 GN=Stim1 PE=1 SV=1	0	3.927	3	1	6	1	540	62.2	6.39	0	6.97	1	1	0	1
High	Master Protein	Q641N3	Rps16 protein (Fragment) OS=Mus musculus OX=10090 GN=Rps16 PE=2 SV=1	0	3.92	6	1	4	1	157	17.5	10.21	36	2.5	1	1	0	1
High	Master Protein	Q3UK08	Uncharacterized protein OS=Mus musculus OX=10090 GN=Tsg101 PE=2 SV=1	0	3.892	3	1	2	1	391	44	6.57	47	3.32	1	1	0	1
High	Master Protein	Q80UR6	Linker for activation of T cells OS=Mus musculus OX=10090 GN=Lat PE=2 SV=1	0	3.879	10	1	6	1	242	26	3.99	0	2.72	1	1	0	1
High	Master Protein	Q60864	Stress-induced-phosphoprotein 1 OS=Mus musculus OX=10090 GN=Stip1 PE=1 SV=1	0	3.875	2	1	2	1	543	62.5	6.8	0	2.65	1	1	0	1
High	Master Protein	P05201	Aspartate aminotransferase, cytoplasmic OS=Mus musculus OX=10090 GN=Got1 PE=1 SV=3	0	3.854	5	1	1	1	413	46.2	7.14	32		1		0	1
High	Master Protein	A0A494BA97	Osteoclast-stimulating factor 1 OS=Mus musculus OX=10090 GN=Ostf1 PE=1 SV=1	0	3.85	6	1	2	1	212	23.4	8.07	0	2.47	1	1	0	1
High	Master Protein	Q3UII2	Tetraspanin OS=Mus musculus OX=10090 GN=Cd82 PE=1 SV=1	0	3.83	5	1	2	1	266	29.6	5.02	31	3.53	1	1	0	1
High	Master Protein	Q3UB84	Glutathione reductase (Fragment) OS=Mus musculus OX=10090 GN=Gsr PE=2 SV=1	0	3.775	3	1	2	1	482	51.8	7.23	32	2.14	1	1	0	1
High	Master Protein	Q2HJ10	Zinc transporter 2 OS=Mus musculus OX=10090 GN=Slc30a2 PE=1 SV=1	0	3.769	3	1	2	1	371	40.6	7.18	44	2.76	1	1	0	1
High	Master Protein	Q9D2R0	Acetoacetyl-CoA synthetase OS=Mus musculus OX=10090 GN=Aacs PE=1 SV=1	0	3.742	1	1	2	1	672	75.2	6.71	56	2.52	1	1	0	1
High	Master Protein	B7ZMR0	Ubiquitin carboxyl-terminal hydrolase OS=Mus musculus OX=10090 GN=Mindy1 PE=2 SV=1	0	3.726	3	1	2	1	468	51.2	4.73	38	2.33	1	1	0	1
High	Master Protein	Q3TFE8	Importin N-terminal domain-containing protein OS=Mus musculus OX=10090 GN=Kpnb1 PE=2 SV=1	0	3.718	2	1	4	1	875	97.1	4.78	43	1.72	1	1	0	1
High	Master Protein	Q3TDE4	Nicastrin (Fragment) OS=Mus musculus OX=10090 GN=Ncstn PE=2 SV=1	0	3.701	2	1	4	1	550	60.6	5.85	49	3.1	1	1	0	1
High	Master Protein	Q571D6	MKIAA0281 protein (Fragment) OS=Mus musculus OX=10090 GN=Elmo1 PE=2 SV=1	0	3.676	2	1	2	1	741	85.6	6.33	23	2.02	1	1	0	1
High	Master Protein	Q3UK44	Uncharacterized protein OS=Mus musculus OX=10090 GN=Dapp1 PE=1 SV=1	0	3.65	4	1	2	1	280	32.1	7.78	33	2.23	1	1	0	1
High	Master Protein	Q9D679	Ig-like domain-containing protein OS=Mus musculus OX=10090 GN=Tapbp PE=2 SV=1	0	3.631	2	1	2	1	466	49.8	8.5	38	2.42	1	1	0	1
High	Master Protein	Q8BGU5	Cyclin-Y OS=Mus musculus OX=10090 GN=Ccny PE=1 SV=1	0	3.629	5	1	2	1	341	39.4	7.2	35	0	1	1	0	1
High	Master Protein	Q91V35	Receptor-type tyrosine-protein phosphatase alpha OS=Mus musculus OX=10090 GN=Ptpra PE=1 SV=1	0	3.626	1	1	2	1	793	89.8	6.64	31	2.94	1	1	0	1
High	Master Protein	A0A023J6F3	Cytochrome c oxidase subunit 2 OS=Mus musculus musculus OX=39442 GN=COX2 PE=3 SV=1	0	3.596	9	1	2	1	227	26	4.73	0	2.27	1	1	0	1
High	Master Protein	O70569	Ribosomal protein S14 OS=Mus musculus OX=10090 GN=rps14 PE=3 SV=1	0	3.594	7	1	2	1	151	16.3	10.13	62	3.22	1	1	0	1
High	Master Protein	A0A494B982	Guanine deaminase OS=Mus musculus OX=10090 GN=Gda PE=1 SV=1	0	3.564	3	1	2	1	429	48.4	5.38	41	0	1	1	0	1
High	Master Protein	P50543	Protein S100-A11 OS=Mus musculus OX=10090 GN=S100a11 PE=1 SV=1	0	3.539	11	1	3	1	98	11.1	5.45	39	2.22	1	1	0	1
High	Master Protein	Q61703	Inter-alpha-trypsin inhibitor heavy chain H2 OS=Mus musculus OX=10090 GN=Itih2 PE=1 SV=1	0	3.527	2	1	2	1	946	105.9	7.27	48	0	1	1	0	1
High	Master Protein	Q9QUM9	Proteasome subunit alpha type-6 OS=Mus musculus OX=10090 GN=Psma6 PE=1 SV=1	0	3.469	4	1	2	1	246	27.4	6.76	0	1.73	1	1	0	1
High	Master Protein	H3BJ78	Synaptogyrin-2 (Fragment) OS=Mus musculus OX=10090 GN=Syngr2 PE=3 SV=1	0	3.458	7	1	4	1	147	15.7	6.49	0	2.09	1	1	0	1
High	Master Protein	A0A0A6YY75	Complement component receptor 1-like protein OS=Mus musculus OX=10090 GN=Cr1l PE=1 SV=1	0	3.439	2	1	2	1	429	48	6.06	41	1.87	1	1	0	1
High	Master Protein	O54782	Epididymis-specific alpha-mannosidase OS=Mus musculus OX=10090 GN=Man2b2 PE=1 SV=2	0	3.431	1	1	2	1	1018	115.5	7.39	42	2.55	1	1	0	1
High	Master Protein	Q8CGK3	Lon protease homolog, mitochondrial OS=Mus musculus OX=10090 GN=Lonp1 PE=1 SV=2	0	3.431	1	1	2	1	949	105.8	6.57	34	2.69	1	1	0	1
High	Master Protein	J3QNM3	Protein enabled homolog OS=Mus musculus OX=10090 GN=Enah PE=1 SV=1	0	3.43	2	1	2	1	789	84.5	7.52	0	3.78	1	1	0	1
High	Master Protein	B9EJ86	Oxysterol-binding protein-related protein 8 OS=Mus musculus OX=10090 GN=Osbpl8 PE=1 SV=1	0	3.411	1	1	4	1	889	101.2	6.96	31	0	1	1	0	1
High	Master Protein	Q9CWJ9	Bifunctional purine biosynthesis protein ATIC OS=Mus musculus OX=10090 GN=Atic PE=1 SV=2	0	3.402	2	1	2	1	592	64.2	6.76	0	0	1	1	0	1
High	Master Protein	P24527	Leukotriene A-4 hydrolase OS=Mus musculus OX=10090 GN=Lta4h PE=1 SV=4	0	3.376	2	1	2	1	611	69	6.42	0	1.99	1	1	0	1
High	Master Protein	P08228	Superoxide dismutase [Cu-Zn] OS=Mus musculus OX=10090 GN=Sod1 PE=1 SV=2	0	3.375	9	1	2	1	154	15.9	6.51	0	1.87	1	1	0	1
High	Master Protein	Q3TXJ4	Uncharacterized protein OS=Mus musculus OX=10090 GN=Sar1a PE=2 SV=1	0	3.359	6	1	2	1	198	22.3	7.03	37	2.48	1	1	0	1
High	Master Protein	Q64314	Hematopoietic progenitor cell antigen CD34 OS=Mus musculus OX=10090 GN=Cd34 PE=1 SV=1	0	3.357	3	1	2	1	382	41	5.3	33	0	1	1	0	1
High	Master Protein	D3Z2H7	Catenin delta-1 OS=Mus musculus OX=10090 GN=Ctnnd1 PE=1 SV=1	0	3.339	2	1	2	1	609	67.9	8.13	0	2.54	1	1	0	1
High	Master Protein	Q8BG60	Thioredoxin-interacting protein OS=Mus musculus OX=10090 GN=Txnip PE=1 SV=1	0	3.31	4	1	2	1	397	44.3	6.87	0	2.85	1	1	0	1
High	Master Protein	Q8C290	Uncharacterized protein OS=Mus musculus OX=10090 GN=Hnrnpu PE=2 SV=1	0	3.295	3	1	2	1	800	87.9	6.24	22	0	1	1	0	1
High	Master Protein	Q8K2Q7	BRO1 domain-containing protein BROX OS=Mus musculus OX=10090 GN=Brox PE=1 SV=1	0	3.289	3	1	2	1	411	46.2	7.69	30	2.45	1	1	0	1
High	Master Protein	Q3U2M0	Uncharacterized protein (Fragment) OS=Mus musculus OX=10090 GN=Fam126a PE=2 SV=1	0	3.284	4	1	2	1	423	47.2	7.47	0	2.76	1	1	0	1
High	Master Protein	Q60597	2-oxoglutarate dehydrogenase, mitochondrial OS=Mus musculus OX=10090 GN=Ogdh PE=1 SV=3	0	3.282	1	1	4	1	1023	116.4	6.83	0	2.02	1	1	0	1
High	Master Protein	D3YUG6	Coronin (Fragment) OS=Mus musculus OX=10090 GN=Coro1b PE=1 SV=1	0.001	3.26	8	1	2	1	173	19.1	6.37	86	3.39	1	1	0	1
High	Master Protein	O55029	Coatomer subunit beta' OS=Mus musculus OX=10090 GN=Copb2 PE=1 SV=2	0.001	3.192	2	1	2	1	905	102.4	5.3	0	0	1	1	0	1
High	Master Protein	Q9DCV1	Cathepsin C OS=Mus musculus OX=10090 GN=Ctsc PE=2 SV=1	0.001	3.132	3	1	2	1	461	52.4	6.92	50	1.89	1	1	0	1
High	Master Protein	Q9D8N0	Elongation factor 1-gamma OS=Mus musculus OX=10090 GN=Eef1g PE=1 SV=3	0.001	3.094	3	1	2	1	437	50	6.74	32	0	1	1	0	1
High	Master Protein	O35379	Multidrug resistance-associated protein 1 OS=Mus musculus OX=10090 GN=Abcc1 PE=1 SV=1	0.001	3.092	1	1	2	1	1528	171.1	7.36	67	2.42	1	1	0	1
High	Master Protein	Q3TPL8	MFS domain-containing protein OS=Mus musculus OX=10090 GN=Slc2a3 PE=1 SV=1	0.001	3.091	2	1	2	1	493	53.4	4.98	49	2.83	1	1	0	1
High	Master Protein	F8WHP8	ATP synthase membrane subunit f OS=Mus musculus OX=10090 GN=Atp5j2 PE=1 SV=1	0.001	3.032	14	1	2	1	76	9	9.88	38	1.88	1	1	0	1
High	Master Protein	Q8R5J9	PRA1 family protein 3 OS=Mus musculus OX=10090 GN=Arl6ip5 PE=1 SV=2	0.001	3.026	6	1	2	1	188	21.5	9.61	40	2.62	1	1	0	1
High	Master Protein	Q3U7N9	Uncharacterized protein (Fragment) OS=Mus musculus OX=10090 GN=Flna PE=2 SV=1	0.001	3.025	1	1	2	1	1061	113.4	6.34	0	0	1	1	0	1
High	Master Protein	Q6TCI0	Angiostatin OS=Mus musculus OX=10090 GN=Plg PE=2 SV=1	0.001	3.024	2	1	4	1	466	52.7	5.87	58	4.51	1	1	0	1
High	Master Protein	P29351	Tyrosine-protein phosphatase non-receptor type 6 OS=Mus musculus OX=10090 GN=Ptpn6 PE=1 SV=2	0.001	3.006	2	1	2	1	595	67.5	7.81	35	2.64	1	1	0	1
High	Master Protein	A0A1W2P8E1	2-hydroxyacyl-CoA lyase 2 OS=Mus musculus OX=10090 GN=Ilvbl PE=1 SV=1	0.001	3	4	1	2	1	596	64.1	8.6	26	0	1	1	0	1
High	Master Protein	B2RU54	Transmembrane protein 104 OS=Mus musculus OX=10090 GN=Tmem104 PE=2 SV=1	0.001	3	2	1	2	1	496	55.8	7.12	31	0	1	1	0	1
High	Master Protein	Q99KL8	Nqo1 protein OS=Mus musculus OX=10090 GN=Nqo1 PE=2 SV=1	0.001	2.976	4	1	2	1	274	30.9	8.72	0	1.7	1	1	0	1
High	Master Protein	F8WJA1	FXYD domain-containing ion transport regulator OS=Mus musculus OX=10090 GN=Fxyd5 PE=1 SV=1	0.001	2.971	5	1	2	1	179	19.5	8.95	55	2.71	1	1	0	1
High	Master Protein	Q3TJD4	ATP synthase subunit b OS=Mus musculus OX=10090 GN=Atp5pb PE=2 SV=1	0.001	2.955	3	1	2	1	256	28.9	9.26	0	2.4	1	1	0	1
High	Master Protein	Q9ESU7	Amino acid transporter OS=Mus musculus OX=10090 GN=Slc1a5 PE=1 SV=1	0.001	2.94	2	1	2	1	555	58.4	7.12	0	0	1	1	0	1
High	Master Protein	P62331	ADP-ribosylation factor 6 OS=Mus musculus OX=10090 GN=Arf6 PE=1 SV=2	0.001	2.898	6	1	2	1	175	20.1	8.95	56	2.79	1	1	0	1
High	Master Protein	A0A494B923	Bifunctional 3'-phosphoadenosine 5'-phosphosulfate synthase 2 OS=Mus musculus OX=10090 GN=Papss2 PE=1 SV=1	0.001	2.887	3	1	2	1	614	69.4	7.42	0	0	1	1	0	1
High	Master Protein	Q3TLX1	Nicotinamide phosphoribosyltransferase OS=Mus musculus OX=10090 GN=Nampt PE=2 SV=1	0.001	2.874	2	1	4	1	491	55.4	7.15	39	3.79	1	1	0	1
High	Master Protein	O08749	Dihydrolipoyl dehydrogenase, mitochondrial OS=Mus musculus OX=10090 GN=Dld PE=1 SV=2	0.001	2.869	2	1	2	1	509	54.2	7.9	0	1.76	1	1	0	1
High	Master Protein	Q80UM7	Mannosyl-oligosaccharide glucosidase OS=Mus musculus OX=10090 GN=Mogs PE=1 SV=1	0.001	2.84	1	1	2	1	834	91.8	9	30	1.86	1	1	0	1
High	Master Protein	A0A0R4J1S4	SLAM family member 5 OS=Mus musculus OX=10090 GN=Cd84 PE=1 SV=1	0.001	2.8	8	1	2	1	140	16.1	5.54	0	1.67	1	1	0	1
High	Master Protein	S4R1N6	40S ribosomal protein S18 OS=Mus musculus OX=10090 GN=Rps18 PE=3 SV=1	0.001	2.789	7	1	4	1	107	12.5	10.13	61	4.73	1	1	0	1
High	Master Protein	Q3UF82	Mitogen-activated protein kinase OS=Mus musculus OX=10090 GN=Mapk1 PE=2 SV=1	0.001	2.787	5	2	5	1	352	40.6	6.84	0	1.87	2	2	0	1
High	Master Protein	Q8VH34	LAMP-1 OS=Mus musculus OX=10090 GN=Lamp1 PE=2 SV=1	0.001	2.772	3	1	2	1	406	43.9	8.4	0	2.73	1	1	0	1
High	Master Protein	Q91VK4	Integral membrane protein 2C OS=Mus musculus OX=10090 GN=Itm2c PE=1 SV=2	0.001	2.772	8	1	2	1	269	30.5	8.59	0	0	1	1	0	1
High	Master Protein	Q5M9P3	40S ribosomal protein S19 (Fragment) OS=Mus musculus OX=10090 GN=Rps19 PE=2 SV=1	0.001	2.77	7	1	2	1	151	16.7	10.52	29	2.35	1	1	0	1
High	Master Protein	A6BLY7	Keratin, type I cytoskeletal 28 OS=Mus musculus OX=10090 GN=Krt28 PE=1 SV=1	0.001	2.75	2	1	9	1	462	50.3	5.29	94	2.4	1	1	0	1
High	Master Protein	B9EKJ1	Spna2 protein OS=Mus musculus OX=10090 GN=Sptan1 PE=2 SV=1	0.001	2.702	0	1	2	1	2477	285	5.34	0	2.17	1	1	0	1
High	Master Protein	E9PWE9	Tyrosine-protein kinase OS=Mus musculus OX=10090 GN=Syk PE=1 SV=1	0.001	2.684	2	1	2	1	583	66	7.15	35	2.37	1	1	0	1
High	Master Protein	Q7TMU1	Tyrosine-protein kinase OS=Mus musculus OX=10090 GN=Btk PE=1 SV=1	0.001	2.652	2	1	2	1	659	76.2	7.75	0	2.34	1	1	0	1
High	Master Protein	O08807	Peroxiredoxin-4 OS=Mus musculus OX=10090 GN=Prdx4 PE=1 SV=1	0.001	2.621	4	1	2	1	274	31	7.15	0	2.45	1	1	0	1
High	Master Protein	D6RGM3	Echinoderm microtubule-associated protein-like 2 OS=Mus musculus OX=10090 GN=Eml2 PE=1 SV=1	0.001	2.62	3	1	2	1	427	46.7	6.62	24	0	1	1	0	1
High	Master Protein	A0A3B2W7S7	Vomeronasal 2, receptor 106 OS=Mus musculus OX=10090 GN=Vmn2r106 PE=4 SV=1	0.001	2.58	2	1	4	1	690	79.3	8.35	0	3.77	1	1	0	1
High	Master Protein	Q9DBH5	Vesicular integral-membrane protein VIP36 OS=Mus musculus OX=10090 GN=Lman2 PE=1 SV=2	0.001	2.554	3	1	2	1	358	40.4	6.95	33	2.5	1	1	0	1
High	Master Protein	P70460	Vasodilator-stimulated phosphoprotein OS=Mus musculus OX=10090 GN=Vasp PE=1 SV=4	0.001	2.536	3	1	2	1	375	39.6	8.53	0	0	1	1	0	1
High	Master Protein	X5J4T2	IgG1 heavy chain VDJ region (Fragment) OS=Mus musculus OX=10090 PE=2 SV=1	0.001	2.499	7	1	2	1	103	11.5	8.4	0	0	1	1	0	1
High	Master Protein	G3UWW8	Flotillin (Fragment) OS=Mus musculus OX=10090 GN=Flot1 PE=1 SV=1	0.001	2.461	6	1	2	1	196	21.6	8.44	0	0	1	1	0	1
High	Master Protein	Q3THM1	Uncharacterized protein OS=Mus musculus OX=10090 GN=Uqcrc1 PE=2 SV=1	0.001	2.433	2	1	2	1	480	52.8	6.32	61	2.39	1	1	0	1
High	Master Protein	Q3TQP6	Malic enzyme OS=Mus musculus OX=10090 GN=Me1 PE=1 SV=1	0.001	2.419	4	1	4	1	552	61.4	6.48	28	0	1	1	0	1
High	Master Protein	B0LAE4	ADP-ribosylation factor-like 6 interacting protein 1 (Fragment) OS=Mus musculus OX=10090 GN=Arl6ip1 PE=2 SV=1	0.001	2.409	7	1	2	1	137	15.9	8.29	0	2.48	1	1	0	1
High	Master Protein	A0A0N4SUM3	Lysophospholipid acyltransferase 5 OS=Mus musculus OX=10090 GN=Lpcat3 PE=1 SV=1	0.001	2.404	13	1	1	1	99	11.3	7.03	0		1		0	1
High	Master Protein	O35405	5'-3' exonuclease PLD3 OS=Mus musculus OX=10090 GN=Pld3 PE=1 SV=1	0.001	2.39	2	1	2	1	488	54.4	6.52	23	0	1	1	0	1
High	Master Protein	A0A140LJG6	Signal peptidase complex subunit 2 OS=Mus musculus OX=10090 GN=Spcs2 PE=1 SV=1	0.001	2.373	7	1	4	1	123	14.2	8.6	19	3.51	1	1	0	1
High	Master Protein	O88952	Protein lin-7 homolog C OS=Mus musculus OX=10090 GN=Lin7c PE=1 SV=2	0.001	2.369	6	1	2	1	197	21.8	8.43	0	1.83	1	1	0	1
High	Master Protein	Q3TWZ3	Uncharacterized protein OS=Mus musculus OX=10090 GN=Serinc3 PE=2 SV=1	0.001	2.361	2	1	2	1	480	52.9	7.06	0	2.78	1	1	0	1
High	Master Protein	Q8BX08	Phosphatidate cytidylyltransferase OS=Mus musculus OX=10090 GN=Cds2 PE=2 SV=1	0.001	2.34	5	1	4	1	367	42.8	8.29	0	0	1	1	0	1
High	Master Protein	Q93092	Transaldolase OS=Mus musculus OX=10090 GN=Taldo1 PE=1 SV=2	0.001	2.332	2	1	2	1	337	37.4	7.03	53	2.41	1	1	0	1
High	Master Protein	P35802	Neuronal membrane glycoprotein M6-a OS=Mus musculus OX=10090 GN=Gpm6a PE=1 SV=1	0.001	2.323	4	1	2	1	278	31.1	5.27	23	2.55	1	1	0	1
High	Master Protein	Q3UC02	40S ribosomal protein S11 OS=Mus musculus OX=10090 GN=Rps11 PE=1 SV=1	0.001	2.315	6	1	2	1	158	18.4	10.3	0	2.02	1	1	0	1
High	Master Protein	Q80U36	MKIAA0325 protein (Fragment) OS=Mus musculus OX=10090 GN=Dync1h1 PE=2 SV=1	0.001	2.296	1	1	1	1	1999	228.5	6.58		0		1	0	1
High	Master Protein	O55142	60S ribosomal protein L35a OS=Mus musculus OX=10090 GN=Rpl35a PE=1 SV=2	0.001	2.276	11	1	2	1	110	12.5	10.89	0	2.01	1	1	0	1
High	Master Protein	O88325	Alpha-N-acetylglucosaminidase OS=Mus musculus OX=10090 GN=Naglu PE=1 SV=1	0.001	2.262	1	1	2	1	739	82.5	6.61	0	1.89	1	1	0	1
High	Master Protein	Q9DCL9	Multifunctional protein ADE2 OS=Mus musculus OX=10090 GN=Paics PE=1 SV=4	0.001	2.243	3	1	2	1	425	47	7.23	0	0	1	1	0	1
High	Master Protein	Q01768	Nucleoside diphosphate kinase B OS=Mus musculus OX=10090 GN=Nme2 PE=1 SV=1	0.001	2.218	6	1	2	1	152	17.4	7.5	45	2	1	1	0	1
High	Master Protein	Q3U2W7	Uncharacterized protein OS=Mus musculus OX=10090 GN=Kras PE=2 SV=1	0.001	2.211	6	1	2	1	188	21.4	7.8	0	1.9	1	1	0	1
High	Master Protein	Q6P5H2	Nestin OS=Mus musculus OX=10090 GN=Nes PE=1 SV=1	0.001	2.21	0	1	6	1	1864	207	4.34	0	0	1	1	0	1
High	Master Protein	P70677	Caspase-3 OS=Mus musculus OX=10090 GN=Casp3 PE=1 SV=1	0.001	2.2	3	1	2	1	277	31.5	6.92	29	2.33	1	1	0	1
High	Master Protein	B9EKE9	RNA helicase OS=Mus musculus OX=10090 GN=Ddx3x PE=2 SV=1	0.001	2.199	2	1	2	1	661	73	7.18	0	0	1	1	0	1
High	Master Protein	Q8BTY3	Inorganic diphosphatase OS=Mus musculus OX=10090 GN=Ppa1 PE=2 SV=1	0.001	2.174	3	1	2	1	288	32.5	6.13	0	1.9	1	1	0	1
High	Master Protein	E9PYH2	Cytosolic acyl coenzyme A thioester hydrolase OS=Mus musculus OX=10090 GN=Acot7 PE=1 SV=1	0.001	2.167	3	1	2	1	384	42.8	8.68	0	0	1	1	0	1
High	Master Protein	A0A1L1SSF8	RIKEN cDNA 4931406C07 gene OS=Mus musculus OX=10090 GN=4931406C07Rik PE=1 SV=1	0.001	2.135	6	1	2	1	282	31.3	6.52	0	1.67	1	1	0	1
High	Master Protein	P21956	Lactadherin OS=Mus musculus OX=10090 GN=Mfge8 PE=1 SV=3	0.001	2.126	3	1	2	1	463	51.2	6.52	0	0	1	1	0	1
High	Master Protein	P15119	Mast cell protease 2 OS=Mus musculus OX=10090 GN=Mcpt2 PE=2 SV=2	0.001	2.116	11	1	1	1	244	26.7	8.4		0		1	0	1
High	Master Protein	Q9QXW9	Large neutral amino acids transporter small subunit 2 OS=Mus musculus OX=10090 GN=Slc7a8 PE=1 SV=1	0.001	2.108	2	1	3	1	531	57.8	6.67	40	0	1	1	0	1
High	Master Protein	A0A1W2P7L5	C-1-tetrahydrofolate synthase, cytoplasmic (Fragment) OS=Mus musculus OX=10090 GN=Mthfd1 PE=1 SV=1	0.001	2.087	9	1	2	1	160	17.3	6.54	0	0	1	1	0	1
High	Master Protein	J3QPW1	Phosphatidylinositol transfer protein alpha isoform OS=Mus musculus OX=10090 GN=Pitpna PE=1 SV=1	0.001	2.08	3	1	2	1	272	32	6.55	0	2.16	1	1	0	1
High	Master Protein	Q07417	Short-chain specific acyl-CoA dehydrogenase, mitochondrial OS=Mus musculus OX=10090 GN=Acads PE=1 SV=2	0.001	2.066	4	1	2	1	412	44.9	8.47	0	0	1	1	0	1
High	Master Protein	Q6ZWY3	40S ribosomal protein S27-like OS=Mus musculus OX=10090 GN=Rps27l PE=1 SV=3	0.001	2.028	10	1	2	1	84	9.5	9.45	33	1.95	1	1	0	1
High	Master Protein	F8VQ94	Paired-Ig-like receptor A2 OS=Mus musculus OX=10090 GN=Pira2 PE=4 SV=1	0.001	2.002	3	1	6	1	680	75.6	7.99	0	0	1	1	0	1
High	Master Protein	Q9CR64	Protein kish-A OS=Mus musculus OX=10090 GN=Tmem167a PE=1 SV=1	0.001	1.953	13	1	2	1	72	8.1	8.95	0	0	1	1	0	1
High	Master Protein	Q8CHK3	Lysophospholipid acyltransferase 7 OS=Mus musculus OX=10090 GN=Mboat7 PE=1 SV=1	0.001	1.95	2	1	2	1	473	53.4	8.69	0	1.96	1	1	0	1
High	Master Protein	Q58ET1	60S ribosomal protein L7a OS=Mus musculus OX=10090 GN=Rpl7a PE=1 SV=1	0.001	1.926	5	1	2	1	266	30	10.56	0	0	1	1	0	1
High	Master Protein	A0A571BF54	K(+) channel subunit beta-1 OS=Mus musculus OX=10090 GN=Kcnab2 PE=1 SV=1	0.001	1.915	7	1	2	1	398	44	9.13	0	0	1	1	0	1
High	Master Protein	A2A6H0	LIM and SH3 domain protein 1 (Fragment) OS=Mus musculus OX=10090 GN=Lasp1 PE=1 SV=1	0.001	1.891	5	1	2	1	186	21.3	8.47	0	0	1	1	0	1
High	Master Protein	A0A3Q4EHJ0	Calmodulin-1 OS=Mus musculus OX=10090 GN=Calm1 PE=1 SV=1	0.001	1.837	14	1	2	1	113	12.9	4.26	0	0	1	1	0	1
High	Master Protein	Q544U5	Uncharacterized protein OS=Mus musculus OX=10090 GN=Entpd1 PE=1 SV=1	0.003	1.797	2	1	2	1	510	57.2	5.86	0	1.84	1	1	0	1
High	Master Protein	Q3TKC2	AAA domain-containing protein OS=Mus musculus OX=10090 GN=Psmc3 PE=2 SV=1	0.003	1.756	3	1	2	1	442	49.5	5.11	0	0	1	1	0	1
High	Master Protein	E9Q0U7	Heat shock protein 105 kDa OS=Mus musculus OX=10090 GN=Hsph1 PE=1 SV=1	0.003	1.741	1	1	2	1	817	91.6	5.59	0	2.31	1	1	0	1
High	Master Protein	Q3U643	Uncharacterized protein OS=Mus musculus OX=10090 GN=Pigs PE=2 SV=1	0.003	1.723	4	1	2	1	555	61.7	7.05	0	0	1	1	0	1
High	Master Protein	F6RR81	Protein cordon-bleu (Fragment) OS=Mus musculus OX=10090 GN=Cobl PE=1 SV=8	0.003	1.697	8	1	3	1	216	23.7	8.41	0	0	1	1	0	1
High	Master Protein	Q6XJV4	Cell surface glycoprotein CD200 receptor 4 OS=Mus musculus OX=10090 GN=Cd200r4 PE=1 SV=1	0.003	1.689	7	1	2	1	270	29.6	7.14	0	0	1	1	0	1
High	Master Protein	Q8VCT4	Carboxylesterase 1D OS=Mus musculus OX=10090 GN=Ces1d PE=1 SV=1	0.003	1.685	6	1	2	1	565	61.7	6.61	0	0	1	1	0	1
High	Master Protein	Q3UH23	Transmembrane 9 superfamily member OS=Mus musculus OX=10090 GN=Tm9sf3 PE=2 SV=1	0.003	1.681	2	1	2	1	484	56.2	7.55	0	0	1	1	0	1
High	Master Protein	Q99N28	Cell adhesion molecule 3 OS=Mus musculus OX=10090 GN=Cadm3 PE=1 SV=1	0.003	1.676	5	1	3	1	396	42.9	5.8	0	0	1	1	0	1
High	Master Protein	Q6ZPS9	MKIAA1375 protein (Fragment) OS=Mus musculus OX=10090 GN=Pdcd6ip PE=2 SV=1	0.004	1.603	1	1	2	1	909	100.1	8.15	17	1.84	1	1	0	1
High	Master Protein	A0A338P731	40S ribosomal protein S10 (Fragment) OS=Mus musculus OX=10090 GN=Rps10 PE=1 SV=1	0.004	1.588	8	1	2	1	107	12.8	10.04	0	0	1	1	0	1
High	Master Protein	Q05CK5	Bbx protein (Fragment) OS=Mus musculus OX=10090 GN=Bbx PE=2 SV=1	0.004	1.588	2	1	2	1	452	51	6.19	0	0	1	1	0	1
High	Master Protein	Q32NZ6	Transmembrane channel-like protein 5 OS=Mus musculus OX=10090 GN=Tmc5 PE=2 SV=1	0.004	1.587	1	1	2	1	967	111	8.28	0	0	1	1	0	1
High	Master Protein	A0A0J9YTU3	Cytospin-B OS=Mus musculus OX=10090 GN=Specc1 PE=1 SV=1	0.007	1.536	4	1	1	1	1058	117	6.57	0		1		0	1
High	Master Protein	Q6P5E4	UDP-glucose:glycoprotein glucosyltransferase 1 OS=Mus musculus OX=10090 GN=Uggt1 PE=1 SV=4	0.009	1.533	1	1	2	1	1551	176.3	5.62	41	2.34	1	1	0	1
Medium	Master Protein	Q3UQS3	Protein kinase C OS=Mus musculus OX=10090 GN=Pkn3 PE=2 SV=1	0.01	1.507	1	1	2	1	756	83.8	8.43	0	0	1	1	0	1
Medium	Master Protein	A0A1B0GS72	Tetraspanin (Fragment) OS=Mus musculus OX=10090 GN=Cd37 PE=1 SV=1	0.01	1.505	3	1	1	1	235	26.4	7.78		1.72		1	0	1
Medium	Master Protein	Q62261	Spectrin beta chain, non-erythrocytic 1 OS=Mus musculus OX=10090 GN=Sptbn1 PE=1 SV=2	0.01	1.504	0	1	1	1	2363	274.1	5.58	0		1		0	1
Medium	Master Protein	Q58E35	Ribosomal protein, large, P1 OS=Mus musculus OX=10090 GN=Rplp1 PE=1 SV=1	0.011	1.468	14	1	2	1	114	11.5	4.32	0	0	1	1	0	1
Medium	Master Protein	A0A8J2H8D1	Similar to Brd4: Bromodomain-containing protein 4 (Mus musculus) OS=Cotesia congregata OX=51543 GN=HICCMSTLAB_LOCUS3539 PE=4 SV=1	0.012	1.443	1	1	2	1	1896	209.6	9.09	0		1		0	1
Medium	Master Protein	Q8VCI2	Hyou1 protein OS=Mus musculus OX=10090 GN=Hyou1 PE=2 SV=1	0.012	1.425	3	1	3	1	504	56.5	9.44	0	0	1	1	0	1
Medium	Master Protein	A2AQW0	Mitogen-activated protein kinase kinase kinase 15 OS=Mus musculus OX=10090 GN=Map3k15 PE=1 SV=1	0.013	1.409	1	1	3	1	1331	149.2	5.36	0	0	1	1	0	1
Medium	Master Protein	A0PJC5	Histone acetyltransferase (Fragment) OS=Mus musculus OX=10090 GN=Kat6a PE=2 SV=1	0.013	1.409	2	1	4	1	693	80.5	5.71	0	0	1	1	0	1
Medium	Master Protein	A0A087WPC9	Dynein, axonemal, heavy chain 7B (Fragment) OS=Mus musculus OX=10090 GN=Dnah7b PE=4 SV=1	0.014	1.398	33	1	1	1	24	2.8	6.3	0		1		0	1
Medium	Master Protein	V9GX81	Maestro heat-like repeat family member 6 OS=Mus musculus OX=10090 GN=Mroh6 PE=1 SV=1	0.014	1.395	1	1	6	1	722	78.4	8.76	31	0	1	1	0	1
Medium	Master Protein	E9Q0B5	Fc fragment of IgG-binding protein OS=Mus musculus OX=10090 GN=Fcgbp PE=1 SV=1	0.015	1.386	0	1	3	1	2583	275	5.03	0	0	1	1	0	1
Medium	Master Protein	P46460	Vesicle-fusing ATPase OS=Mus musculus OX=10090 GN=Nsf PE=1 SV=2	0.015	1.372	2	1	2	1	744	82.6	6.95	0	0	1	1	0	1
Medium	Master Protein	Q5U405	Transmembrane protease serine 13 OS=Mus musculus OX=10090 GN=Tmprss13 PE=2 SV=2	0.015	1.35	1	1	3	1	543	59.8	9.01	0	0	1	1	0	1
Medium	Master Protein	P19783	Cytochrome c oxidase subunit 4 isoform 1, mitochondrial OS=Mus musculus OX=10090 GN=Cox4i1 PE=1 SV=2	0.015	1.315	8	1	2	1	169	19.5	9.23	0	1.81	1	1	0	1
Medium	Master Protein	Q3TW96	UDP-N-acetylhexosamine pyrophosphorylase-like protein 1 OS=Mus musculus OX=10090 GN=Uap1l1 PE=1 SV=1	0.015	1.313	2	1	2	1	507	56.6	5.43	0	0	1	1	0	1
Medium	Master Protein	A0A023J6D3	Cytochrome c oxidase subunit 3 OS=Mus musculus musculus OX=39442 GN=COX3 PE=3 SV=1	0.015	1.308	5	1	1	1	261	29.8	7.3		0		1	0	1
Medium	Master Protein	Q9CPN9	RIKEN cDNA 2210010C04 gene OS=Mus musculus OX=10090 GN=2210010C04Rik PE=1 SV=1	0.015	1.252	5	1	5	1	247	26.4	7.93	38	2.49	1	1	0	1
Medium	Master Protein	Q61210	Rho guanine nucleotide exchange factor 1 OS=Mus musculus OX=10090 GN=Arhgef1 PE=1 SV=2	0.015	1.248	1	1	1	1	920	102.7	5.6		0		1	0	1
Medium	Master Protein	Q8BQK0	Uncharacterized protein OS=Mus musculus OX=10090 GN=Asph PE=2 SV=1	0.015	1.242	3	1	2	1	725	81.4	5.14	0	0	1	1	0	1
