# Supplementary material for: Mast cell extracellular granules are bioactive condensates assembled by heparin and polyamine
Source: Nat Chem Biol. 2026 Feb 27;22(7):1120–31. doi: 10.1038/s41589-026-02165-6 (PMC13010460; doi:10.1038/s41589-026-02165-6)
Supplement: Supplementary file 3 — Statistical source data. [file 41589_2026_2165_MOESM3_ESM.xlsx]

## Sheet: 1b
clustering level
spermidine (mM)							spermine (mM)
0	0.1	0.5	1	5	10	50	0	0.1	0.5	1	5	10	50
0.411172	0.48379	0.342215	0.367679	3.85587	6.68721	9.08386	0.409936	0.350527	0.504513	7.84888	33.788	69.8707	19.8755
0.412085	0.492903	0.374171	0.384237	3.67269	7.55662	8.47237	0.611177	0.362819	0.507705	8.69197	31.8488	76.4597	16.3413
0.395005	0.493515	0.373023	0.387942	5.22286	6.31911	9.59479	0.526858	0.351128	0.524676	7.60983	27.9594	77.6337	18.7024
0.401059	0.498763	0.372151	0.390114	4.65771	4.40788	7.48123	0.456039	0.366468	0.517309	10.2067	44.1964	69.469	14.5494
0.403019	0.503951	0.364886	0.3889	4.83413	4.30283	9.93834	0.481276	0.385719	0.514823	8.70718	38.3674	74.5755	13.8027
0.394566	0.516399	0.37315	0.388385	5.40381	5.21243	9.7114	0.42081	0.397766	0.515039	8.25977	39.852	71.2618	14.0286
0.413329	0.604786	0.376943	0.386232	3.69016	5.59678	10.8459	0.420245	0.405457	0.517406	8.51593	45.3	71.7923	14.075
0.41594	0.591508	0.379434	0.393466	4.73021	5.76465	7.8667	0.441756	0.390418	0.511724	17.8708	47.4853	70.8347	11.9381
0.393418	0.563254	0.370949	0.391215	5.09684	5.45956	10.1794	0.48175	0.369105	0.526979	8.76442	36.9263	72.6998	13.1731
0.392658	0.470928	0.374432	0.385798	4.38745	6.03201	10.011	0.418319	0.381562	0.51669	9.2154	35.6751	68.2489	15.8527
0.419229	0.469065	0.34208	0.385397	4.62227	7.59576	7.50431	0.386532	0.391842	0.517949	9.84323	36.1309	77.1069	17.8737
0.423656	0.463143	0.370388	0.387297	7.50134	7.3816	8.32422	0.460075	0.397249	0.517448	9.97525	50.3707	72.3631	23.1072
0.417619	0.468615	0.370174	0.383879	4.43501	7.12543	7.64955	0.425089	0.399093	0.516139	8.12382	46.5516	80.1919	21.7957
0.409291	0.478289	0.374357	0.388485	4.64585	7.70603	9.52959	0.38777	0.399141	0.518779	8.81196	39.5263	75.9475	18.428
0.407971	0.548206	0.374447	0.390037	4.91481	4.36287	7.99046	0.4106	0.391657	0.522208	8.58123	53.584	68.9151	21.2077
0.421287	0.531219	0.376928	0.392813	4.20218	7.0168	8.78385	0.401887	0.34945	0.512382	10.1236	45.1658	67.2715	25.2451
0.413305	0.501532	0.365571		3.6545	5.76792	7.51877	0.548877	0.370267	0.514572	9.64269	32.9689	75.5507	25.1926
0.414832		0.368059		3.18516	6.1814	8.93034			0.504252		36.1003	76.5585	23.266
					3.78925						34.912	72.3107	21.1279
											31.1053	73.6028	19.2916
											35.3704	74.2271	18.2671
											36.2578		22.3397
											36.3739		20.0399
													19.1663
													18.8826
													17.8921
													17.0025
													18.788
													16.5415
partition coefficient
spermidine (mM)							spermine (mM)
0	0.1	0.5	1	5	10	50	0	0.1	0.5	1	5	10	50
0.988955	0.976444	1.04444	1.02723	1.92536	1.93857	2.6481	0.993024	0.983871	1.02934	2.21678	2.73331	3.36756	2.63686
0.97164	1.01892	1.01773	0.989629	1.84157	2.1891	2.71046	0.977741	0.97235	1.00549	2.27749	2.94447	3.40478	2.83121
1.02782	1.04999	0.991186	0.988533	1.95198	1.94325	2.78862	0.983387	1.00596	1.0221	2.26122	2.63319	3.04172	2.90972
1.04478	1.00598	0.960504	0.947244	1.87363	2.13486	3.12575	1.0197	1.00737	1.0214	2.41156	2.39389	3.18869	2.97393
1.01504	0.992856	1.00953	0.987982	1.90426	2.14909	2.99138	0.979698	1.00554	0.982931	2.4046	2.47468	3.60626	2.31008
1.0157	0.982244	0.96149	1.01551	2.00474	2.10582	2.87959	0.983985	0.997537	1.02165	2.23742	2.47622	3.31802	2.57535
1.03022	1.02534	0.974704	0.974454	1.85983	2.11351	2.98985	1.02489	1.00955	0.976997	2.42382	2.58	3.52833	2.47103
1.0051	0.982417	0.967106	1.0086	1.79293	2.06778	3.30071	1.02712	0.939446	0.966887	2.26474	2.9634	3.90807	2.65048
1.01728	1.02544	0.983222	0.995258	1.94153	1.97431	2.82507	0.979493	1.01517	1.00693	2.23502	2.81125	3.24351	2.54307
1.00015	1.01511	0.988646	1.00748	1.86882	2.01665	3.25221	0.97976	0.994097	0.973432	2.24583	2.6796	3.69707	2.66239
0.992886	1.03014	1.02926	1.02063	1.90488	2.17824	2.66173	0.939486	1.01032	1.02841	2.04087	2.67881	3.14129	2.60627
0.994817	1.02261	1.03241	1.00219	1.84148	2.12029	3.09341	0.981034	1.01091	0.984217	2.19057	2.76773	3.06831	2.74887
	0.98841	0.981265	0.970827	1.93709	2.10675	3.20725	0.985363	0.997024	0.995906	2.21941	2.60262	3.31403	2.78234
			0.989667	1.75613	2.1316	2.84054	0.990791	1.0179	1.04518	2.45263	2.64625	3.14728	2.62544
			1.04279	1.81496	2.03781	2.82648	1.02945			2.30104	2.53449	3.18116	2.60741
			0.965212	2.10556	2.12857	2.79733				2.34261	2.52692	3.25859	2.82545
			0.978822	1.96673	1.96944	2.98993				2.23899	2.40118	3.57279	2.59885
			1.0411	1.85088	2.15735	2.25447					2.79837	3.75242	2.79307
			0.985042	1.98593	2.07857	2.36243					2.40483	3.00424	2.92933
				1.95611	2.14773	2.58391					2.72098	3.13239	2.80511
				1.98608							2.42596	3.07254	2.79026
				1.86616							2.68462	2.97483	2.85167
												3.21114	2.84198
													2.77007
													2.92542
													2.9282
													2.87299
													2.97809
													2.9789
													2.91534

## Sheet: 1d
		Spermine (mM)
		0																		0.1																0.5
Heparin (µM)	0	0.33268	0.325293	0.336114	0.33767	0.336067	0.331964	0.334325	0.329187	0.3329	0.329374	0.333516	0.336153	0.335494	0.337086	0.338685				0.375841	0.372878	0.378338	0.367783	0.365526	0.361534	0.360655	0.360474	0.379273	0.376948	0.375613	0.37523	0.368613	0.364009	0.367459	0.374738	0.390308	0.382452	0.380527	0.392865	0.398535	0.410137	0.377322	0.399846	0.392541	0.393316	0.397661	0.40357	0.454549	0.610975
	1	0.379384	0.374253	0.38527	0.393421	0.379293	0.366475	0.370453	0.38329	0.386708	0.392217	0.389246	0.38425	0.376136	0.373238	0.370582				0.363898	0.364579	0.363749	0.361756	0.361257	0.36372	0.351798	0.363468	0.364984	0.35911	0.361836	0.362143	0.359437	0.361068	0.36407		0.841541	0.790607	0.832277	0.78384	0.805554	0.736058	0.804132	0.802379	0.889963	0.737129	0.748587	0.830576	0.837221	0.902315
	5	0.372901	0.382701	0.381917	0.373942	0.379959	0.369152	0.369406	0.375636	0.379498	0.38111	0.37893	0.381946	0.38328	0.385761	0.382638				0.35647	0.349064	0.35004	0.354795	0.351939	0.352359	0.353038	0.350912	0.35347	0.351705	0.353577	0.353691	0.353755	0.351878	0.354592		0.586841	0.815987	0.507134	0.647939	0.606672	0.463682	0.408133	0.434527	0.557376	0.481419	0.516987	0.578974	0.585868	0.670439
	10	0.386798	0.37604	0.374323	0.374879	0.383064	0.375676	0.380061	0.390233	0.363127	0.367413	0.365717	0.361964	0.386778	0.376654					0.370509	0.371437	0.36234	0.36224	0.370895	0.369499	0.371852	0.373074	0.365447	0.365178	0.368945	0.36889	0.369803	0.372818	0.370246	0.363422	1.18493	0.934972	1.34607	1.41075	2.14294	1.93453	1.19171	1.54829	1.57589	1.1538	4.23686	1.22038	1.38436	1.1208
	50	0.363361	0.359867	0.367899	0.356696	0.35752	0.356344	0.34986	0.360542	0.360012	0.359252	0.360272	0.361172	0.361763	0.361434	0.358148				0.346154	0.348527	0.353071	0.350288	0.35225	0.36032	0.366868	0.343333	0.353333	0.345742	0.344708	0.343415	0.344593	0.3468	0.346379		0.350555	0.361674	0.355177	0.35715	0.362084	0.365332	0.373572	0.372447	0.365225	0.364437	0.362595	0.355344	0.363614	0.370038
	100	0.370195	0.364046	0.362555	0.367414	0.363042	0.362303	0.363814	0.366374	0.363851	0.359039	0.351309	0.35708	0.354581	0.35095	0.360756				0.344516	0.343963	0.343518	0.342238	0.34329	0.341844	0.34347	0.34266	0.344474	0.34322	0.34267	0.342945	0.342208	0.342563	0.344581	0.341233	0.374526	0.376607	0.381145	0.382683	0.387305	0.394296	0.408991	0.387417	0.381721	0.391596	0.401317	0.394759	0.377028	0.379156
	200	0.356163	0.357901	0.356095	0.3538	0.358019	0.360579	0.361977	0.359264	0.359166	0.358681	0.357177	0.356428	0.358596	0.360964	0.359036	0.357611	0.358095	0.361256	0.382059	0.377207	0.384266	0.38617	0.425684	0.407274	0.380913	0.378999	0.384176	0.382512	0.388293	0.399574	0.413868	0.429914	0.393019	0.379137	0.360237	0.359521	0.3573	0.355827	0.356126	0.35351	0.358549	0.355947	0.356745	0.35651	0.354309	0.352929	0.355474	0.352587
[truncated: 91 more columns]

## Sheet: 1e
partition coefficient
Heparin	Spermine
2.82731	10.9086
2.73764	10.7328
2.13621	11.3409
2.54255	9.07143
2.24176	9.02398
2.1	9.58824
3.00338	10.3735
2.53548	11.7345
2.24542	11.3224
2.11642	11.3102
2.65779	10.1954
2.31229	10.5391
2.51087	9.70737
2.2952	9.49761
3.35018	11.9664
2.9053	10.3508
2.19286	10.4363
3.20141	10.0931
2.72664	9.95093
2.35165	11.2361
3.09959	9.61743

## Sheet: 1f
	spermine																	heparin
-20	1	1	1	1	1	1	1	1	1	1	1	1	1	1	1	1	1	1	1	1	1	1	1	1	1	1	1	1	1	1	1	1	1	1	1	1	1	1
-15	1.00433	1.01443	1.02361	1.04156	0.998868	0.970078	0.989398	1.0079	0.959077	0.977944	1.02424	0.995188	0.987926	1.02415	1.02111	0.990858	1.00714	1.0298	0.968934	0.938112	1.01238	0.979488	0.975863	0.981171	0.977934	0.963831	0.974352	0.989546	0.962108	1.00808	1.0075	0.963406	0.975894	0.950469	0.939408	0.997727	0.977368	0.985163
-10	1.02634	1.01992	1.0206	1.03268	1.00795	1.00798	0.993816	1.00646	0.982923	1.01497	1.00671	1.01806	1.00073	0.987935	1.03763	0.996437	1.00967	1.03386	0.984075	0.920152	1.03065	0.946749	0.949101	0.961136	0.944255	0.957012	0.997718	0.979915	0.962601	1.00031	1.02096	0.971961	1.0244	0.89751	0.96752	0.984639	0.957549	0.964471
-5	1.04048	1.01484	1.05457	0.975621	1.0132	1.00645	0.999653	1.00771	0.998569	0.995237	1.01376	0.985798	1.02468	1.00581	1.00019	1.01765	1.02212	1.02054	0.997154	0.880058	1.04363	0.940961	0.952318	0.948133	0.925789	0.962702	0.994204	0.939906	0.950049	0.997345	1.01512	0.946581	1.01782	0.930561	0.945311	0.963422	0.940844	0.927098
0	0	0	0	0	0	0	0	0	0	0	0	0	0	0	0	0	0	0	0	0	0	0	0	0	0	0	0	0	0	0	0	0	0	0	0	0	0	0
5	0.484202	0.745075	0.630047	0.658223	0.743026	0.479565	0.774643	0.932475	0.802622	0.837821	0.863547	0.805922	0.808475	0.723265	0.818123	0.801591	0.83372	0.0298238	0.0290236	0.0583181	0.0459735	0.0318491	0.0312038	0.0572705	0.0311374	0.0110126	0.0557467	0.0251845	0.0619632	0.0321972	0.0559576	-0.0039786	0.0403607	0.0528666	0.0251709	0.0667658	0.0332402	0.0548755
10	0.673671	0.797551	0.76235	0.782054	0.811639	0.693799	0.859148	0.969774	0.835067	0.877013	0.86948	0.891708	0.834555	0.767838	0.863498	0.870563	0.863393	0.0329285	0.0154349	0.0608012	0.0513957	0.0455907	0.0388398	0.079014	0.0483332	0.0280813	0.0685169	0.0254297	0.0870336	0.0511539	0.0808753	-0.0088153	0.0599087	0.0642102	0.0258329	0.08389	0.0343897	0.0803646
15	0.766435	0.850467	0.836049	0.824055	0.849495	0.810355	0.899146	0.968414	0.844725	0.889135	0.910269	0.899385	0.871527	0.791816	0.907519	0.877041	0.879567	0.0470138	0.0142227	0.0704531	0.0514119	0.0491492	0.049667	0.0898073	0.0522309	0.0353806	0.0814654	0.0253257	0.100212	0.0563413	0.100622	-0.0112124	0.0597982	0.0649342	0.0210368	0.0921116	0.0323214	0.0864221
20	0.840588	0.872306	0.857769	0.822605	0.86209	0.8245	0.9199	0.956697	0.855502	0.912471	0.923617	0.891599	0.87363	0.793404	0.903223	0.87658	0.906625	0.0407527	0.0204448	0.0795384	0.0574668	0.0497894	0.062958	0.0963295	0.0553691	0.0378732	0.0910444	0.0306045	0.108666	0.0609913	0.0912886	-0.0065869	0.0843358	0.074393	0.0409565	0.0881353	0.034196	0.103076
25	0.88108	0.865631	0.910009	0.878415	0.880646	0.877555	0.926415	0.986062	0.860928	0.916691	0.916752	0.917611	0.861797	0.808706	0.922805	0.888153	0.900055	0.0458708	0.0106519	0.0791039	0.0502835	0.0606771	0.0662835	0.103566	0.069718	0.0527142	0.0929679	0.044218	0.113661	0.0677326	0.114524	-0.0092937	0.0789592	0.0695769	0.0309446	0.10191	0.0347186	0.102088
30	0.909706	0.889461	0.9292	0.913539	0.907207	0.915974	0.954389	0.971636	0.868556	0.913243	0.928011	0.921545	0.90093	0.812741	0.933812	0.90488	0.909539	0.0534384	0.0159663	0.0751185	0.053404	0.0578603	0.0598854	0.11065	0.0615016	0.0430779	0.0971843	0.0382726	0.117481	0.0772371	0.116186	-0.0126764	0.0805926	0.0718449	0.0391128	0.102	0.0425177	0.121745
35	0.951353	0.915722	0.925002	0.879195	0.877618	0.888963	0.913325	0.96769	0.884549	0.92639	0.92355	0.922769	0.887241	0.818134	0.914	0.911904	0.925253	0.0493278	0.0232152	0.0792791	0.053272	0.0685908	0.0639809	0.11446	0.0720799	0.0559205	0.105336	0.0361191	0.119639	0.0833291	0.131966	-0.0076082	0.0941335	0.0954045	0.0338391	0.108211	0.045238	0.11619
40	0.95355	0.902382	0.970883	0.912861	0.889469	0.950167	0.960476	0.979142	0.873444	0.925158	0.934045	0.935841	0.879037	0.831061	0.932803	0.928484	0.922045	0.0418667	0.0226671	0.0698487	0.0623546	0.0759731	0.0563442	0.114427	0.0801175	0.052544	0.112606	0.0308272	0.121541	0.0816091	0.129488	-0.0103563	0.0914907	0.108372	0.0462608	0.105921	0.0355002	0.114633
45	0.955933	0.929044	1.02169	0.936324	0.916527	0.967747	0.936318	0.968821	0.875556	0.921822	0.949945	0.92565	0.903213	0.884457	0.939909	0.902341	0.915212	0.0455832	0.0281702	0.064521	0.0640588	0.0813443	0.0563678	0.111371	0.0672581	0.0496423	0.109087	0.0571343	0.124021	0.0821048	0.137858	-0.009829	0.0827447	0.0970889	0.0393894	0.111326	0.0410718	0.133376
50	0.979112	0.944133	0.956657	0.905655	0.881018	0.938357	0.936864	0.963831	0.891503	0.938197	0.961406	0.910029	0.905656	0.86526	0.920975	0.915404	0.933075	0.0348842	0.0235451	0.0672991	0.0641095	0.0581274	0.0535922	0.113742	0.0783941	0.0586901	0.119965	0.0594995	0.12866	0.0897886	0.132208	-0.006591	0.103722	0.0962424	0.0383926	0.108731	0.03246	0.125209
55	0.997064	0.945752	0.996621	0.920798	0.887853	0.976957	0.972674	0.965056	0.88385	0.944112	0.934798	0.941956	0.898461	0.895678	0.940777	0.939364	0.910206	0.0459541	0.0214258	0.0736452	0.0750176	0.0572788	0.0558522	0.119197	0.086114	0.0589374	0.12116	0.0493364	0.131103	0.0930304	0.14394	-0.0084893	0.10743	0.105806	0.0393292	0.11227	0.0438546	0.133151
60	0.989631	0.957785	1.03434	0.944362	0.91239	0.966832	0.968095	0.966044	0.878997	0.945779	0.958651	0.932268	0.903734	0.896395	0.939776	0.938907	0.916668	0.0456676	0.0299224	0.0660144	0.0744383	0.0641666	0.0610701	0.130856	0.0833151	0.0485459	0.108638	0.0528198	0.135178	0.113186	0.147626	-0.0090244	0.120042	0.114726	0.0396635	0.119766	0.0468105	0.129906
65	0.998774	0.957422	0.992313	0.935994	0.89589	0.923815	0.970137	0.957699	0.903273	0.953605	0.961983	0.937994	0.907621	0.883078	0.924221	0.919584	0.938574	0.040026	0.039858	0.0737301	0.0650055	0.0683861	0.0652259	0.128447	0.0854904	0.0583822	0.120027	0.0595843	0.123436	0.101083	0.14983	-0.0102365	0.127036	0.120108	0.0502152	0.113947	0.0559819	0.139039
70	1.00628	0.956803	1.06552	0.938605	0.912344	0.984889	0.986284	0.957857	0.888999	0.947599	0.963603	0.95767	0.893583	0.894427	0.952354	0.947831	0.928663	0.0502002	0.0472561	0.0781595	0.0739429	0.0629307	0.0630669	0.12754	0.0927458	0.0706619	0.113866	0.0590854	0.132103	0.0982605	0.144636	-0.0098571	0.116235	0.135033	0.0475521	0.119296	0.0526967	0.139342
75	0.995264	0.978413	1.03172	0.986164	0.921381	0.984203	0.985781	0.957612	0.890684	0.927712	0.984457	0.942644	0.908052	0.888404	0.964152	0.914982	0.923508	0.0466558	0.0370534	0.0767306	0.0723788	0.0666883	0.06558	0.131558	0.0798159	0.052941	0.112379	0.0631464	0.13665	0.103995	0.162132	-0.0087243	0.130053	0.124092	0.0617298	0.11153	0.0499769	0.170822
80	1.02709	0.991588	1.01814	0.961186	0.90117	0.978628	0.973015	0.945237	0.91552	0.960406	0.985294	0.93699	0.927831	0.869839	0.946026	0.931286	0.951568	0.0523921	0.0254393	0.0730597	0.0542836	0.0660017	0.0647177	0.130651	0.0833494	0.0576515	0.120336	0.0568927	0.13386	0.120424	0.159075	-0.0075886	0.123666	0.109861	0.0540355	0.117948	0.0473989	0.143196
85	1.02347	0.975879	1.10105	0.984976	0.921355	1.03202	0.989544	0.954507	0.887909	0.942558	0.975071	0.960182	0.897706	0.902656	0.979926	0.963624	0.937845	0.0440181	0.0411058	0.0768373	0.051835	0.0713828	0.0666239	0.131301	0.0806655	0.0539872	0.120149	0.062247	0.134244	0.126871	0.155295	-0.0049316	0.109376	0.134032	0.0569633	0.121956	0.050813	0.148203
90	1.00179	0.993215	1.10773	0.987257	0.92099	0.992579	0.980667	0.950225	0.916953	0.942179	0.981307	0.937295	0.925214	0.899996	0.962822	0.941244	0.934875	0.0354755	0.0319557	0.0754235	0.0606037	0.0641691	0.0691017	0.140669	0.0989321	0.0601149	0.122718	0.0747982	0.144065	0.1234	0.173547	-0.0063528	0.21086	-0.0017669	0.0607593	0.122875	0.0514431	0.156925
95	1.03389	1.01466	1.09459	0.955235	0.90575	0.99876	0.987738	0.92986	0.902154	0.970712	0.977126	0.948777	0.929086	0.888154	0.932561	0.935418	0.952668	0.0369395	0.0332728	0.0578805	0.059367	0.0709259	0.0759702	0.134417	0.0884621	0.0651405	0.137785	0.0691613	0.143671	0.125977	0.181904	-0.0129692	0.205846	-0.0083014	0.0676125	0.130047	0.0509123	0.1523
100	1.02632	0.988561	1.10579	0.927288	0.923941	1.04479	0.993031	0.949305	0.914377	0.944934	0.97846	0.96023	0.915897	0.904956	0.961543	0.956328	0.92992	0.038295	0.0306994	0.06558	0.0648342	0.0776366	0.0640581	0.137052	0.0815151	0.0622904	0.134637	0.0743071	0.145521	0.117663	0.174	-0.0058239	0.207594	0.00061531	0.0575423	0.125163	0.046809	0.150807
105	1.02109	1.01182	1.11458	1.01997	0.917336	1.02379	0.991613	0.938771	0.910689	0.955117	0.984258	0.960121	0.928213	0.898412	0.956394	0.94634	0.948286	0.0427418	0.0302459	0.0792289	0.0620549	0.0821058	0.0704224	0.140412	0.093032	0.0622073	0.136984	0.0786308	0.149052	0.115696	0.186772	-0.0069413	0.212897	0.00769969	0.0607914	0.128412	0.0481949	0.155349
110	1.03623	1.02353	1.05507	0.980461	0.906181	1.03707	0.978617	0.940801	0.923554	0.956353	0.99739	0.958124	0.945569	0.894497	0.958361	0.949716	0.949736	0.0527717	0.0352345	0.0730878	0.0724941	0.0805703	0.0749816	0.138341	0.0835134	0.063537	0.143741	0.0784237	0.162248	0.118427	0.198149	-0.0062975	0.202536	0.029778	0.0691175	0.109755	0.0544501	0.139156
115	1.04842	1.00811	1.1214	0.962179	0.919789	1.09162	1.01766	0.93847	0.912621	0.948687	0.977306	0.962414	0.90202	0.904507	0.960735	0.95245	0.922593	0.0524249	0.0377749	0.0700739	0.0777038	0.0823491	0.0795915	0.133261	0.0811257	0.0786476	0.126293	0.0803293	0.143067	0.113593	0.185417	-0.0073992	0.207154	0.00626809	0.0630983	0.1148	0.0606511	0.164746
120	1.03768	1.03173	1.13937	0.976708	0.938212	1.03413	0.99732	0.935501	0.907889	0.956198	0.985158	0.96735	0.926651	0.897956	0.955607	0.936292	0.940042	0.0473365	0.0276039	0.0660144	0.0746176	0.0827829	0.076325	0.139553	0.0869762	0.0701423	0.128759	0.0679109	0.158392	0.1198	0.170873	-0.0073178	0.204736	0.0103613	0.0628578	0.111779	0.050195	0.176199
125	1.05136	1.02908	1.10586	1.00789	0.905641	1.03935	0.986714	0.9314	0.931666	0.95747	0.990526	0.955589	0.926088	0.891751	0.960643	0.946391	0.934492	0.0588515	0.0300841	0.0745179	0.0703196	0.0958939	0.0831727	0.132585	0.096868	0.0781271	0.142489	0.073093	0.150333	0.149502	0.182021	-0.0082028	0.200855	0.0100173	0.0707604	0.114549	0.0495122	0.157479
130	1.03853	1.03021	1.15323	0.990958	0.922607	1.05524	0.996387	0.934702	0.918439	0.944279	0.997676	0.976264	0.909837	0.912633	0.961089	0.973487	0.934078	0.0425695	0.0238116	0.0720802	0.0793856	0.090392	0.0823082	0.12317	0.116408	0.0622073	0.138597	0.0802675	0.154215	0.126837	0.192837	-0.0082024	0.211021	0.0124621	0.0729555	0.117275	0.0496788	0.177733
135	1.02877	1.04711	1.1339	1.01469	0.927577	1.06636	0.99822	0.919445	0.908312	0.958345	1.00315	0.970139	0.918044	0.89425	0.976394	0.94562	0.92948	0.0519744	0.0367741	0.0692777	0.0720107	0.0961422	0.0804174	0.135698	0.112176	0.0806478	0.140012	0.0734617	0.162221	0.124089	0.186691	-0.005815	0.207621	0.00265358	0.0799698	0.125875	0.0523186	0.175229
140	1.04977	1.04638	1.14978	0.990383	0.916436	1.06954	0.992096	0.921956	0.928085	0.987782	0.995743	0.960439	0.92484	0.90061	0.948269	0.949172	0.937589	0.0623117	0.0333527	0.0675843	0.0756029	0.0910566	0.0871758	0.137601	0.111924	0.064964	0.132122	0.0712482	0.162729	0.109928	0.211034	-0.0018155	0.214639	0.00142544	0.0786881	0.130424	0.0608813	0.158948
145	1.04695	1.03232	1.15739	1.04043	0.929575	1.096	1.01581	0.918491	0.909459	0.961157	0.981686	0.977049	0.920001	0.906152	0.979347	0.972975	0.925955	0.0588651	0.0243621	0.0642165	0.0804339	0.0885474	0.0770256	0.137262	0.119016	0.0657943	0.143425	0.0644837	0.161668	0.122803	0.205139	-0.0115227	0.202849	0.0032059	0.0718062	0.118208	0.0643492	0.170884
150	1.03986	1.05753	1.18803	1.04027	0.926381	1.07254	1.00856	0.923896	0.930236	0.951183	1.01801	0.966259	0.936434	0.880148	0.968984	0.94507	0.919309	0.0494586	0.0182307	0.0616479	0.0761128	0.0945021	0.0656051	0.137519	0.106307	0.0832309	0.146668	0.0732281	0.162919	0.127862	0.209982	-0.0023826	0.182762	0.00347458	0.0671682	0.123903	0.0654446	0.146862
155	1.0662	1.05901	1.1406	0.9831	0.926803	1.06811	1.0071	0.916497	0.917101	0.974968	0.989912	0.967896	0.931617	0.883317	0.957106	0.956322	0.942629	0.0466504	0.020134	0.0603101	0.0700107	0.092121	0.0745695	0.138005	0.114264	0.0791163	0.146375	0.0838866	0.159919	0.115243	0.212337	-0.0074661	0.191703	-0.0015023	0.0881514	0.121075	0.0613748	0.148214
160	1.05985	1.04188	1.19039	1.05576	0.92944	1.12536	1.01963	0.921403	0.906465	0.948768	1.00596	0.977963	0.91473	0.92855	0.987355	0.968952	0.931645	0.0563159	0.019825	0.0488616	0.0763044	0.0791023	0.076018	0.125949	0.11861	0.0799406	0.153673	0.0784777	0.172402	0.124723	0.208764	-0.0071317	0.2076	0.0139452	0.0811506	0.124355	0.0652148	0.174001
165	1.05129	1.05104	1.21542	1.06924	0.913751	1.08676	1.02716	0.912501	0.90961	0.959363	1.03301	0.967436	0.945064	0.910744	0.975778	0.954622	0.939749	0.0630774	0.0164708	0.0638488	0.0815624	0.0930564	0.075554	0.149313	0.121175	0.0708426	0.150835	0.0782673	0.151752	0.120839	0.195104	-0.0026218	0.195494	0.00279636	0.0741871	0.116443	0.061565	0.152448
170	1.0684	1.06198	1.18655	1.01527	0.927413	1.08309	1.00222	0.906632	0.935727	0.974497	1.01198	0.966689	0.936312	0.879843	0.97261	0.952665	0.940852	0.0489531	0.0194322	0.0579913	0.0680448	0.0936001	0.0831319	0.155586	0.109379	0.0706619	0.157918	0.0707814	0.169998	0.12374	0.187925	-0.0068576	0.197187	0.00224707	0.0776529	0.110917	0.0672675	0.161306
175	1.05503	1.04035	1.16845	1.00646	0.949267	1.12889	1.05286	0.912868	0.917141	0.948368	1.00196	0.979499	0.921146	0.904976	0.990895	0.972364	0.926287	0.0653762	0.0143951	0.0710764	0.0766947	0.0964095	0.0780101	0.145687	0.107089	0.0745252	0.151158	0.0814747	0.156747	0.133799	0.19495	-0.0043251	0.207877	-0.0024483	0.0759343	0.115706	0.054469	0.174108
180	1.05376	1.07078	1.17885	1.08418	0.93179	1.08627	1.03477	0.905637	0.93515	0.976275	1.02061	0.962344	0.947971	0.900787	0.978161	0.952123	0.941652	0.0616597	0.0194577	0.065536	0.0773331	0.0928457	0.0785153	0.147594	0.101601	0.0805671	0.136741	0.0722152	0.149082	0.137397	0.181248	-0.000477	0.205796	0.00218347	0.0834566	0.121202	0.0550987	0.163612
