# Supplementary material for: Mast cell extracellular granules are bioactive condensates assembled by heparin and polyamine
Source: Nat Chem Biol. 2026 Feb 27;22(7):1120–31. doi: 10.1038/s41589-026-02165-6 (PMC13010460; doi:10.1038/s41589-026-02165-6)
Supplement: Supplementary file 4 — Statistical source data. [file 41589_2026_2165_MOESM4_ESM.xlsx]

## Sheet: 2a
distance (µm)	spermine	avidin
0	34.3063	25.4364
0.1831	34.7572	24.9558
0.3661	33.8383	25.2086
0.5492	33.6454	26.9166
0.7323	35.6132	28.2962
0.9153	38.0374	32.7535
1.0984	36.0106	33.5262
1.2815	41.6516	39.2768
1.4645	40.4817	38.8596
1.6476	41.2713	40.0636
1.8307	40.7391	43.2527
2.0137	41.552	43.4261
2.1968	42.1366	41.4824
2.3799	39.7212	43.422
2.5629	41.0237	44.2909
2.746	49.8346	52.0494
2.9291	66.9949	67.0669
3.1121	88.3076	82.4759
3.2952	93.4395	100
3.4783	83.3436	85.3804
3.6613	77.7492	70.9371
3.8444	63.7331	59.3628
4.0275	48.6575	49.6397
4.2105	49.401	42.5225
4.3936	39.7225	40.204
4.5767	38.6944	37.3074
4.7597	35.605	34.3197
4.9428	35.7095	30.3855
5.1258	36.9138	31.5399
5.3089	38.4376	32.7855
5.492	32.7062	30.0552
5.675	34.3581	28.5651
5.8581	35.8533	28.8256
6.0412	36.0172	29.5558
6.2242	35.4944	28.6386
6.4073	35.6615	26.868
6.5904	35.6428	28.684
6.7734	36.9813	29.2028
6.9565	36.9155	28.2109
7.1396	36.2087	29.1143
7.3226	37.281	29.1276
7.5057	36.0199	29.3684
7.6888	37.3516	30.6091
7.8718	37.7226	32.3289
8.0549	38.6667	33.9332
8.238	36.8002	32.9996
8.421	35.953	34.0437
8.6041	36.9487	37.9378
8.7872	38.8687	39.6051
8.9702	39.4975	41.9639
9.1533	42.1133	46.58
9.3364	45.5711	57.4014
9.5194	54.3474	60.4211
9.7025	62.9709	65.0884
9.8856	83.9304	67.3122
10.0686	100	72.1805
10.2517	99.0888	73.4679
10.4348	83.8903	68.5267
10.6178	69.9293	59.1094
10.8009	61.0193	53.8292
10.984	54.239	51.4614
11.167	49.5426	51.1329
11.3501	47.7672	49.1607
11.5332	48.7245	49.4031
11.7162	46.0667	48.1349
11.8993	44.4387	45.0612
12.0824	43.937	46.2927
12.2654	43.446	44.974
12.4485	43.0478	43.1061
12.6316	40.6186	45.2203

## Sheet: 2b
MW [kDa]	GO Category	calc. pI	# Unique Peptides		Gene Names
188.6	1	6.48	63		Iqgap1
272	1	6.27	44		Tln1 mKIAA1027
48.8	2	9	36		Cpa3
83	1	6.13	32		Scin mKIAA1905
67.7	1	6.6	32		Msn
109.6	2	5.9	29		Anpep Lap-1 Lap1
42.5	2	6.21	27		Serpinb1a Serpinb1
112.9	5	5.45	27		Atp1a1
70.1	1	5.33	25		Lcp1
29	2	9.63	24		Cma1
47.1	3	6.8	21		EG433182 Eno1
39.3	3	8.09	21		Aldoa
56.5	4	7.62	21		Aldh2 Ahd-1 Ahd1
92	1	5.54	20		Avil Advil
35.7	5	4.96	20		Anxa5 Anx5
49.2	6	7.12	20		Pla2g7 Pafah
60.8	4	6.4	19		Hspa8
87.1	7	6.58	19		Vwa5a Loh11cr2a
30.9	2	7.33	18		Tpsb2
107	1	5.36	18		Actn4
27.2	2	9.61	17		Mcpt4
57.8	4	7.47	17		Pkm Pk3 Pkm2 Pykm
27.5	2	9.76	17		Gzmb
56.6	2	6.21	16		Pdia3 Erp Erp60 Grp58
50.1	7	9.01	16		Eef1a1 Eef1a

## Sheet: 2c
	resting		IgE/Ag
TNF-α	0	0.00417667	98.3354	82.6428
IL-6	0.00432069	0	84.9621	77.7072
GM-CSF	0	0	5.81085	5.10706
CCL3	0	0	4.34998	3.84061
IL-4	0	0	0.785406	0.716275
VEGF	0	0	0	0
CCL2	0	0	0	0
IFN-γ	0	0	0	0
IL-10	0	0	0	0
CCL4	0	0	0	0
IFN-α	0	0	0	0
CXCL9	0	0	0	0
CXCL10	0	0	0	0

## Sheet: 2e
Spermine clustering level								heparin clustering level
0	0.625	1.25	2.5	5	10			0	0.625	1.25	2.5	5	10
56.1306	127.864	111.855	96.4949	104.379	122.507			39.4215	583.658	534.784	603.219	455.694	242.656
68.6514	129.248	157.745	156.306	176.426	130.289			70.4097	463.949	534.333	814.642	640.241	199.243
49.8997	199.526	122.699	128.811	42.7202	151.444			38.4809	598.709	1052.62	503.69	92.8682	258.936
60.699	224.86	172.552	201.092	98.0312	121.382			46.5272	643.105	454.12	613.073	241.347	233.005
65.88	205.895	116.094	124.527	113.563	118.312			58.4472	714.22	464.161	538.232	343.941	205.465
71.9292	218.727	101.854	205.883	118.459	96.4883			189.191	814.481	395.603	371.343	296.223	166.712
70.6574	152.302	136.473	169.655	24.6751	81.4913			72.1007	709.653	606.102	402.204	63.9782	188.365
73.7976	172.415	127.6	229.364	128.567	97.837			76.1538	675.913	568.351	532.967	430.855	213.163
59.7732	184.528	162.101	102.475	167.952	99.3672			48.2288	793.338	630.802	648.707	452.773	205.999
69.2702	205.364	163.678	91.4291	115.348	131.889			64.648	1005.64	673.491	377.05	406.333	211.816
84.2578	189.12	146.718	158.884	45.293	114.505			54.5765	914.9	695.51	861.679	194.863	243.672
49.7124	141.464	113.477	145.115	46.9488	110.932			38.5917	562.922	497.692	475.005	186.659	182.711
73.2482	202.133	149.332	136.372	193.77	89.9773			59.2407	830.194	570.937	473.771	599.503	185.909
58.5429	134.53	117.416	120.732	73.6012	82.6092			47.5045	487.46	499.55	559.535	316.274	144.23
61.9945	130.874	107.478	107.168	158.288	92.0963			47.0849	440.027	524.556	421.375	614.676	197.408
64.4276	131.307	106.583	83.9742	44.3016	72.1445			53.6116	441.902	473.445	513.483	183.878	94.3346
75.2169	126.015	103.852	89.6609	162.254	113.365			76.5945	529.569	440.131	920.111	590.021	189.067
71.4865	130.99	136.731	193.21	92.18	57.329			72.8094	438.06	608.697	898.906	339.274	111.026
69.3334	114.93	114.79	216.799	146.29	74.011			63.9887	407.731	532.862	547.819	591.084	188.667
77.0963	131.745	156.651	98.3316	84.8214	59.9419			196.851	437.155	711.308	635.13	357.049	121.752
		116.416	208.464							598.935	883.86
		139.763	193.338							652.664	906.904
Spermine partition coefficient								heparin partition coefficient
0	0.625	1.25	2.5	5	10			0	0.625	1.25	2.5	5	10
3.12743	2.6294	3.09754	2.81163	2.40439	2.12657			3.26251	7.15487	10.8221	10.4179	7.88372	5.46921
3.55506	2.85998	3.1028	2.95809	2.56412	2.16321			4.23553	6.98324	9.10833	10.0868	7.20197	5.04856
3.1685	2.94937	3.05637	3.28101	2.37155	1.9993			3.33207	6.72402	11.1097	10.1768	5.73802	4.70397
3.26852	2.08848	2.01214	3.41184	2.50098	2.11544			3.4687	7.99617	10.8002	9.73455	6.26863	5.51954
3.31329	2.44903	3.17823	3.25795	2.66323	2.15013			3.72933	7.88455	10.5921	10.9645	7.92154	5.16104
3.52857	2.64784	3.01826	3.46397	2.3618	2.02807			4.51238	8.11065	9.7009	8.05386	5.58685	4.75996
3.66949	2.86796	3.05515	3.5585	2.31725	2.12466			4.42999	8.41638	10.1044	6.42468	6.83187	6.20286
3.61473	2.88837	2.90905	3.57949	2.55686	2.09353			4.32619	7.36276	9.3502	8.38062	7.40744	6.76214
3.34075	2.99814	2.8039	2.60262	1.6851	1.99546			3.63137	8.65587	7.94572	8.53605	7.39512	5.15239
3.46756	3.0973	2.95258	2.74512	2.43529	2.1334			3.89434	9.56085	8.79403	10.2706	6.70821	5.26692
3.69752	3.07148	2.89061	3.37316	2.23458	2.04866			3.82112	9.44683	9.43411	8.76973	7.23517	5.30272
3.18972	2.69842	3.0139	3.1104	2.36133	2.17863			3.47919	6.80255	9.85715	11.6916	7.68682	5.13927
3.46059	3.09307	2.97449	3.084	2.68563	1.98608			3.75876	8.7061	9.27914	9.10256	7.52902	5.32789
3.24083	2.78215	2.91469	2.97781	2.59916	2.04578			3.53108	6.68769	9.488	9.02706	9.2515	4.75244
3.28497	2.8016	3.09695	2.7415	2.23735	2.1046			3.61011	6.6193	10.7078	9.33553	9.82065	5.28097
3.32682	2.78623	2.92212	2.78907	2.21063	2.08484			3.67806	6.6412	9.62444	9.39806	7.24099	4.47207
3.50921	2.7495	2.89573	3.08403	2.57657	2.21108			4.31118	7.02906	9.45709	11.7703	7.92506	5.48582
3.49304	2.81185	3.09245	3.10282	2.60856	1.96858			4.29174	6.81749	10.3542	10.3542	7.91005	5.15603
3.40103	2.82307	3.0049	3.29551	2.66188	2.06667			3.94551	7.00423	10.0832	10.7184	7.77953	6.01156
3.65844	2.84854	3.204	2.95369	2.31649	2.00018			4.9743	6.81041	11.0593	10.2911	8.18047	5.19467
		3.17623	3.04771							11.5364	9.22309
		3.07529	3.36614							10.4871	11.086
			3.06361								9.95186
