# Supplementary material for: Mast cell extracellular granules are bioactive condensates assembled by heparin and polyamine
Source: Nat Chem Biol. 2026 Feb 27;22(7):1120–31. doi: 10.1038/s41589-026-02165-6 (PMC13010460; doi:10.1038/s41589-026-02165-6)
Supplement: Supplementary file 5 — Statistical source data. [file 41589_2026_2165_MOESM5_ESM.xlsx]

## Sheet: 3b
	resting
Vehicle	0.470588	0.555556	0.733333	0.545455	0.636364	0.666667	0.6	0.117647	0.625	0.64	0.666667	0.625	0.52	0.75	0.45	0.65	0.434783	0.5625	0.708333	0.5	0.25	0.115385	0.307692	0.6	0.705882	0.619048	0.52381	0.5	0.444444	0.347826	0.407407	0.611111	0.647059	0.740741	0.333333	0.545455	0.26087	0.608696	0.636364	0.5	0.6	0.409091	0.714286	0.62963	0.676471	0.1	0.466667	0.6875	0.529412
APCHA	0.482759	0.483871	0.818182	0.684211	0.454545	0.55	0.44	0.461538	0.588235	0.72	0.45	0.478261	0.428571	0.529412	0.681818	0.52381	0.586207	0.85	0.473684	0.421053	0.210526	0.428571	0.5	0.611111	0.5	0.954545	0.5	0.6	0.423077	0.217391	0.380952	0.384615	0.5	0.227273	0.545455	0.791667	0.2	0.34375	0.5625	0.913043	0.2	0.208333	0.35	0.363636	0.421053	0.26087	0.647059	0.411765	0.914286
Reserpine	0.84375	0.36	0.294118	0.15	0.236842	0.258065	0.424242	0.516129	0.235294	0.378378	0.365854	0.388889	0.310345	0.151515	0.37037	0.071429	0.214286	0.545455	0.769231	0.24	0.5	0.428571	0.5	0.321429	0.375	0.30303	0.454545	0.257143	0.147059	0.354839	0.4	0.388889	0.37037	0.235294	0.222222	0.47619	0.432432	0.272727	0.341463	0.461538	0.730769	0.214286	0.769231	0.25	0.363636	0.59375	0.526316	0.216216	0.32
Baf-A1	0.309524	0.352941	0.410256	0.5	0.435897	0.138889	0.153846	0.371429	0.083333	0.2	0.170213	0.45	0.444444	0.428571	0.3	0.25	0.181818	0.238095	0.263158	0.354839	0.121212	0.225	0.236842	0.35	0.131579	0.485714	0.236842	0.3	0.148148	0.28125	0.225	0.3125	0.464286	0.459459	0.228571	0.4	0.264706	0.333333	0.588235	0.210526	0.255814	0.302326	0.527778	0.27451	0.162162	0.384615	0.272727	0.243902	0.419355
[truncated: 69 more columns]

## Sheet: 3d
TNFa					tryptase
Vehicle	APCHA	Reserpine	Baf-A1		Vehicle	APCHA	Reserpine	Baf-A1
1	0.468446	0.315354	0.131953		1	0.543185	0.532476	0.125108
1	0.376787	0.431449	0.189514		1	0.471273	0.474289	0.150949
1	0.297112	0.32395	0.267995		1	0.513246	0.614424	0.0436121
IL-1b					CPA3
Vehicle	APCHA	Reserpine	Baf-A1		Vehicle	APCHA	Reserpine	Baf-A1
1	0.0391703	0.153387	0.0565913		1	0.622863	0.603063	0.274191
1	0.398511	0.245736	0.248574		1	0.624014	0.873678	0.392543
1	0.438318	0.397299	0.466551		1	0.44153	0.316199	0.183224

## Sheet: 3e
TNFa					Tryptase
Vehicle	APCHA	Reserpine	Baf-A1		Vehicle	APCHA	Reserpine	Baf-A1
1	1.05194	0.613832	0.824949		1	0.763598	0.794557	0.2097
1	1.68651	2.41682	3.14092		1	0.748018	1.29754	0.752053
1	1.05116	0.816992	1.81307		1	0.851836	1.27341	0.411095
IL-1b					CPA3
Vehicle	APCHA	Reserpine	Baf-A1		Vehicle	APCHA	Reserpine	Baf-A1
1	1.10486	1.37025	1.21908		1	0.502272	1.3105	2.26701
1	0.942699	0.630203	1.89698		1	1.17924	0.676267	0.356391
1	1.25285	1.18343	2.39093		1	0.574643	0.65306	0.143007

## Sheet: 3f
	Resting			IgE/Ag
Vehicle	9.26872	9.60314	9.83524	50.5975	50.6914	50.1374
APCHA	10.0727	9.92092	10.113	50.1771	49.3621	49.7068
Reserpine	11.3504	10.5716	10.7687	50.1045	50.1656	50.0345
Baf-A1	31.2494	29.3291	31.3362	45.3177	44.1402	45.4286
