# Supplementary material for: Mast cell extracellular granules are bioactive condensates assembled by heparin and polyamine
Source: Nat Chem Biol. 2026 Feb 27;22(7):1120–31. doi: 10.1038/s41589-026-02165-6 (PMC13010460; doi:10.1038/s41589-026-02165-6)
Supplement: Supplementary file 7 — Statistical source data. [file 41589_2026_2165_MOESM7_ESM.xlsx]

## Sheet: 4a
intact	dissociated
0.00276532	0.00094293
0.00283028	0.0008699
0.00275674	0.00092897
0.00235346	0.00082802
0.00239024	0.00095152
0.00227379	0.00084413

## Sheet: 4b
CPA3 alone	CPA3+Hep	CPA3+Spm	CPA3+Hep+Spm
0.0512	0.0496	0.084	0.0997
0.0496	0.052	0.066	0.0937
0.0496	0.0444	0.0712	0.1117
0.0604	0.0428	0.0884	0.1312
0.0608	0.06	0.0928	0.1568
0.0624	0.0572	0.1048	0.1604

## Sheet: 4c
	dilute			dense
Na+	112.528	115.342	101.195	171.695	167.126	177.308
Ca2+	1.8392	6.49029	0.333216	8.449	7.91852	9.09541
Zn2+	0.833204	0.859775	0.787185	6.26902	6.13226	6.46925

## Sheet: 4d
Na+
0	100	120	140	160	180	200
0.0333333	0.15	0.383333	0.433333	0.616667	0.683333	1.50833
0.35	0.308333	0.283333	0.441667	0.5	0.541667	1.25833
-0.05	0.0583333	0	0.366667	0.216667	0.35	0.916667
Ca2+
0	0.1	0.3	0.9	2.7	8.1	10
0.746667	0.849524	0.598095	0.758095	0.88381	0.746667	1.53524
0.80381	0.838095	1.11238	1.16952	1.28381	1.28381	1.42095
0.88381	0.152381	0.906667	0.906667	1.02095	1.58095	1.66095
Zn2+
0	0.01	0.05	0.1	0.5	1	5
-0.0763889	-0.534722	0.00694444	0.319444	1.88194	3.50694	6.19444
-0.180556	-0.0138889	0.173611	0.361111	2.13194	4.17361	8.98611
-0.326389	0.256944	0.0694444	0.736111	4.56944	4.86111	8.23611

## Sheet: 4e
dilute	dense
7.34401	8.50407
7.3876	8.60884
7.41682	8.3657
7.36343	8.43968
7.43973	8.28008
7.35061	8.31072
7.34374	8.28988
7.30179	8.47326
7.22802	8.23794
7.34531	8.62233
7.51802	8.48642
7.52551	8.25582
7.51154	8.49767
7.58774	8.49776
7.63737	8.61897
7.67188	8.30757
7.67023	8.42375
7.49681	8.3225
7.59651	8.37121
7.62846	8.22289
7.59459	8.50001
7.6435	8.42117
7.49073	8.44522
7.5172	8.41669
7.49185	8.64154
7.46682	8.58291
7.42012	8.36052
7.34986	8.43806
7.34333	8.52464
7.33677	8.48738
7.49853	8.54645
7.46728	8.399
7.40359	8.50204
7.45636	8.36605
7.4188	8.31842
7.42874	8.4705
7.48349	8.30027
7.45012	8.51855
7.52366	8.53807
7.44305	8.42419
7.44698	8.37921
7.49928	8.43495
7.32712	8.35032
7.34862	8.48824
7.35762	8.44958
7.41974	8.45199
7.42911	8.2732
7.47252	8.49828
7.45814	8.38583
7.41489	8.51211
7.63839	8.45339
	8.27417
	8.36471
	8.26303
	8.25646
	8.39986
	8.44553
	8.56441
	8.41674

## Sheet: 4f
7.1	7.4	8.1	8.4	8.7
0.0852	0.0656	0.0868	0.0836	0.1292
0.0704	0.0776	0.084	0.1064	0.1444
0.0572	0.0364	0.0416	0.1056	0.1516
0.0384	0.06	0.0532	0.0668	0.1276
0.0728	0.0636	0.0616	0.074	0.1296
0.0744	0.0496	0.0588	0.1196	0.182

## Sheet: 4g
dilute	dense
0.264106	0.348139
0.243697	0.37575
0.254502	0.393757
