# Supplementary material for: Mast cell extracellular granules are bioactive condensates assembled by heparin and polyamine
Source: Nat Chem Biol. 2026 Feb 27;22(7):1120–31. doi: 10.1038/s41589-026-02165-6 (PMC13010460; doi:10.1038/s41589-026-02165-6)
Supplement: Supplementary file 9 — Statistical source data. [file 41589_2026_2165_MOESM9_ESM.xlsx]

## Sheet: 5c
AF488-TNFα MFI
	NC			Hep+Spm			TNFα+Buffer			TNFα+Hep			TNFα+Spm			TNFα+Hep+Spm(condensate)
1 hr	42.6667	18.6667	-6.33333	23.6667	-4.33333	10.6667	38.6667	31.6667	20.6667	39.6667	51.6667	62.6667	47.6667	55.6667	49.6667	324.667	233.667	261.667
24 hr	-12.3333	-26.3333	-16.3333	-23.3333	-40.3333	-5.33333	50.6667	51.6667	54.6667	69.6667	81.6667	66.6667	379.667	406.667	359.667	904.667	1076.67	793.667
AF488-TNFα positive%
	NC			Hep+Spm			TNFα+Buffer			TNFα+Hep			TNFα+Spm			TNFα+Hep+Spm(condensate)
1 hr	0.315	0.075	-0.155	0.165	-0.205	-0.085	0.105	-0.145	-0.115	-0.155	-0.115	0.075	0.015	-0.185	-0.075	3.135	1.625	2.365
24 hr	-0.055	-0.115	-0.065	-0.075	-0.345	-0.145	-0.035	-0.125	-0.145	-0.175	-0.055	-0.415	2.265	1.765	1.945	2.835	2.955	2.685

## Sheet: 5d
ICAM-1 MFI
NC	Hep	Spm	Hep+Spm	TNFα+Buffer	TNFα+Hep	TNFα+ Spm	TNFα+Hep+Spm(condensate)
1702	1950	1890	1848	5674	2514	3733	6573
2203	2003	1816	1810	6682	3044	4158	6688
1938	1854	1821	1721	6843	3099	3388	6299
CCL2 (pg/ml)
NC	Hep	Spm	Hep+Spm	TNFα+Buffer	TNFα+Hep	TNFα+ Spm	TNFα+Hep+Spm(condensate)
73.9655	95.6897	36.8966	67.5862	1120.34	212.931	385.172	919.31
41.7241	25.6897	32.069	41.2069	1051.21	196.724	312.414	795.345
54.3103	83.7931	54.1379	69.8276	942.414	209.828	416.724	848.621
