# Supplementary material for: Mast cell extracellular granules are bioactive condensates assembled by heparin and polyamine
Source: Nat Chem Biol. 2026 Feb 27;22(7):1120–31. doi: 10.1038/s41589-026-02165-6 (PMC13010460; doi:10.1038/s41589-026-02165-6)
Supplement: Supplementary file 10 — Statistical source data. [file 41589_2026_2165_MOESM10_ESM.xlsx]

## Sheet: 1b
5.4	6	6.4	7	7.4
0.373467	0.348967	0.367067	0.366267	0.356067
0.358567	0.320667	0.321167	0.316167	0.285267
0.373267	0.343567	0.339467	0.345367	0.332267
