# Supplementary material for: Mast cell extracellular granules are bioactive condensates assembled by heparin and polyamine
Source: Nat Chem Biol. 2026 Feb 27;22(7):1120–31. doi: 10.1038/s41589-026-02165-6 (PMC13010460; doi:10.1038/s41589-026-02165-6)
Supplement: Supplementary file 11 — Statistical source data. [file 41589_2026_2165_MOESM11_ESM.xlsx]

## Sheet: 2a
distance (µm)	Spermine	Tryptase			distance (µm)	Spermine	TNF
0	23.7372	59.7694			0	31.3017	30.5913
0.18307	24.462	60.2975			0.1831	33.544	33.6089
0.36613	29.5347	61.9392			0.3661	47.7249	38.9702
0.5492	38.6602	68.4516			0.5492	65.0024	51.8647
0.73226	65.0039	72.0413			0.7323	81.4215	56.3914
0.91533	88.4671	77.4			0.9153	85.0156	66.5311
1.0984	100	85.1444			1.0984	83.7939	64.0898
1.28146	95.3537	85.4783			1.2815	70.656	54.3371
1.46453	73.6422	78.3358			1.4645	59.5583	49.3624
1.64759	41.1205	58.8601			1.6476	52.3111	39.2174
1.83066	27.0391	52.1229			1.8307	51.584	36.897
2.01373	23.0642	47.4979			2.0137	53.9974	38.7887
2.19679	21.065	43.7532			2.1968	56.2094	43.3497
2.37986	21.8149	43.2884			2.3799	65.8525	49.6923
2.56292	25.143	46.5211			2.5629	74.6043	60.1052
2.74599	35.5628	54.819			2.746	89.5042	68.992
2.92906	44.5463	71.0299			2.9291	100	75.5541
3.11212	52.6408	85.8407			3.1121	94.2329	80.3584
3.29519	58.4042	94.1616			3.2952	83.1216	76.2687
3.47826	60.075	100			3.4783	71.2932	69.2417
3.66132	52.956	94.9671			3.6613	61.9142	65.2439
3.84439	38.9096	90.8767			3.8444	57.0121	63.0731
4.02745	27.6077	73.9814			4.0275	58.5097	68.7863
4.21052	22.8382	59.0734			4.2105	67.2993	85.2467
4.39359	20.4476	45.2925			4.3936	76.0718	98.8498
4.57665	19.4166	35.3953			4.5767	85.6322	98.0754
4.75972	17.579	34.5034			4.7597	83.7759	100
4.94278	17.8246	30.8988			4.9428	83.7512	91.6381
5.12585	18.1939	31.4041			5.1258	73.655	83.3988
5.30892	17.3466	29.496			5.3089	54.858	62.7241
5.49198	17.6574	28.954			5.492	45.1677	43.1037
5.67505	17.7472	29.132			5.675	37.6636	34.6446
					5.8581	32.3521	32.6606
					6.0412	33.6752	32.0987
					6.2242	34.0288	30.4931
					6.4073	32.8821	28.862
					6.5904	32.185	29.8765
					6.7734	31.7042	32.1925
					6.9565	34.0368	30.8546
					7.1396	36.4105	30.7106
					7.3226	42.0062	36.9661
					7.5057	60.8586	45.4431
					7.6888	82.394	60.0752
					7.8718	96.333	69.8519
					8.0549	96.388	75.2869
					8.238	89.8012	72.1292
					8.421	79.2977	57.3803
					8.6041	70.6345	45.8442
					8.7872	63.0278	41.5969
					8.9702	55.1938	39.0123
					9.1533	49.5725	34.6706
					9.3364	44.5351	32.8147
					9.5194	40.7896	32.3327
					9.7025	36.062	30.325
					9.8856	34.9207	30.1177

## Sheet: 2b
% of total MCEGs
	Hep- & Spm-			Heparin only			Spermine only			Hep+ & Spm+
Tryptase	1.67	1.16	2.53	0.12	0.17	0.43	1.96	1.59	2.03	96.2	97.1	95
TNF	3.36	2.5	1.51	0.12	0.15	0.043	3.1	2.88	2.55	93.4	94.5	95.9
% of mCherry+ MCEGs
	Hep- & Spm-			Heparin only			Spermine only			Hep+ & Spm+
Tryptase	0	0.00832	0	0	0	0	0.61	0.63	0.45	99.4	99.4	99.6
TNF	0.039	0.048	0.012	0.0077	0.00635	0	1.65	1.5	1.47	98.3	98.4	98.5

## Sheet: 2c
MCEG number
	Day
	0	1	2	3	4
% of Day 0	100	96.3923	117.566	93.4389	84.702
	100	87.4943	90.4242	84.9319	89.7284
	100	103.063	102.119	104.34	100.836
Heparin MFI
	Day
	0	1	2	3	4
% of Day 0	100	97.3509	74.5897	86.5682	81.2718
	100	93.0119	99.3981	90.5044	103.937
	100	98.7857	95.3834	100.929	86.5113
Spermine MFI
	Day
	0	1	2	3	4
% of Day 0	100	88.5084	71.3836	76.2911	57.5055
	100	81.4584	94.2777	67.2515	85.0715
	100	103.068	90.471	100.608	71.2229

## Sheet: 2d
	TNF
0	1	1	1	1	1	1	1	1	1	1	1	1	1	1	1	1	1	1	1	1	1	1	1
9.298	0.97223	0.957863	1.06452	0.913036	0.945372	1.0541	0.950679	0.998718	1.00037	1.04608	1.04838	1.01248	1.00145	1.04467	0.996117	0.944038	1.04123	1.04947	1.05591	0.997803	0.954001	1.04715	1.06703
18.596	0.968701	0.934308	1.1158	0.979906	0.974411	1.10192	0.817761	1.03078	1.01611	1.06204	0.987941	1.04497	1.0266	1.09541	1.02063	0.990115	1.13757	1.06394	1.04404	1.10673	1.0242	1.07864	1.0875
27.894	0	0	0	0	0	0	0	0	0	0	0	0	0	0	0	0	0	0	0	0	0	0	0
37.192	-0.0949966	-0.0183213	-0.0329464	-0.0663866	0.00644875	-0.0300033	0.00476554	0.0315358	0.00806503	-0.0227187	0.00373751	0.0107398	-0.0264332	0.00040208	-0.0814805	0.00130093	0.0330439	-0.0141573	0.00573036	0.00300457	-0.0004405	0.00373309	0.0187865
46.491	-0.0910219	-0.0450685	-0.0321906	0.0186604	-0.000241	-0.021851	0.0186185	0.0346272	0.0089414	-0.0227803	0.0117861	0.0244767	0.00722723	0.00731948	-0.0607183	0.00376096	0.0446816	0.032587	0.012804	0.00225835	-0.0161864	0.0106218	0.0161354
55.789	-0.0502812	-0.026116	-0.0138513	0.0109739	0.00689887	-0.028582	0.00497016	0.0146112	-0.0031542	-0.0290196	-0.0239742	0.00677766	-0.0098709	0.00048128	-0.122284	-0.0118744	0.0389049	0.0371628	0.012435	0.00911699	-0.0107544	0.0037275	0.00227411
65.087	-0.108416	-0.0504392	-0.0316353	0.0111646	-0.0074581	-0.0231606	0.00847204	-0.0253665	0.00724744	-0.005365	-0.0116563	0.0198681	0.01626	-0.0037218	-0.101163	-0.0121337	0.0303035	0.0449296	0.00129798	0.0220525	-0.0080021	0.00938439	0.017198
74.385	-0.0741519	-0.0282324	-0.0154938	-0.0258413	0.0176121	0.0193922	-0.0103618	0.0270693	0.00671253	0.0263669	0.0251591	0.0261693	0.0224861	-0.0019617	-0.173298	-0.0179513	0.03057	0.067665	0.00257396	0.0272824	-0.001728	0.0109886	0.0315159
83.683	-0.0500755	0.0143819	0.00063059	-0.0643354	0.0149345	0.066838	-0.0192897	0.0603879	0.0273763	0.0546224	0.00913572	0.00928645	0.00953158	0.010478	-0.215549	0.00128292	-0.012972	0.0642258	-0.0154152	0.0167433	9.9632e-05	0.0214247	0.0412023
92.981	-0.0034311	0.0138532	-0.0260721	-0.119189	0.00971948	-0.0330864	-0.0211118	0.0263216	0.0290524	-0.0296993	0.0421156	0.0115139	0.048882	0.00709721	-0.105677	-0.0035578	0.00863624	0.0358076	-0.0166338	0.011128	-0.0069053	0.0150919	0.02009
102.279	-0.038579	0.0095005	-0.0017732	-0.0958095	0.0255397	0.0119387	-0.0219069	0.0643468	0.0257202	0.00906308	0.0768984	0.0238629	0.0532214	0.0201866	-0.157945	0.0732871	0.0349378	0.0690242	-0.0108318	0.0260655	0.0073863	0.00352753	0.0265699
111.577	-0.028112	-0.0183809	-0.0988401	-0.0875455	0.0192249	0.0407756	-0.0131598	-0.0101012	-0.0049305	0.0498737	0.20279	0.0093219	0.0274966	-0.0038669	-0.0357394	-0.0040679	0.0182325	0.0460259	-0.0169925	0.0213536	-0.0208719	-0.0126017	0.0164715
120.875	-0.018535	-0.018223	-0.0789838	-0.0379625	0.0445362	-0.0275932	-0.0383179	0.00488648	-0.0086116	-0.0026262	0.172497	0.010465	0.0390092	0.022869	-0.0651504	0.00162743	0.00277655	0.0730039	0.00089165	0.0320381	-0.0075887	-0.0077633	0.011724
130.173	-0.0312448	-0.0077934	-0.0729446	-0.0485276	0.0347055	-0.00304	-0.0312746	0.0292105	-0.0098619	-0.0824358	0.142295	-0.0028093	0.0276472	0.0126544	-0.190643	-0.0116411	0.00800991	0.0975172	-0.0142112	0.00168264	-0.0172521	-0.0063185	-0.0032296
139.472	0.00217603	-0.0270583	-0.0723328	-0.0606949	0.046483	0.0185552	-0.0486675	0.0248011	-0.024525	-0.0555764	0.0895178	-0.011524	0.0397983	0.0236018	-0.0278465	0.0508363	-0.0085658	0.073684	0.0100801	0.0259971	0.00803202	0.0100615	0.00253739
148.77	-0.0076366	0.00035992	0.0700942	-0.0602637	0.0447773	0.0146422	-0.0414397	0.00209498	-0.02618	-0.0587667	0.0666606	0.00535465	0.0345872	0.0239795	-0.0946691	0.217423	0.0340049	0.109163	-0.0040012	-0.0059401	-0.0103097	0.00669611	-0.0031438
158.068	-0.0449869	-0.0345342	-0.0108912	-0.0419979	0.0439731	-0.0098904	-0.0004049	-0.0287452	-0.0315848	-0.0218665	0.1015	0.00527153	0.0288542	-0.0074915	-0.175951	0.224273	0.0119784	0.0894756	-0.0061464	0.0063231	-0.022617	-0.0135933	-0.041827
167.366	-0.0149002	-0.0198912	0.013817	-0.0278756	0.054954	0.0333094	0.0513444	0.0441897	0.00028967	0.00732531	0.143781	0.0155313	0.0892161	0.0223362	-0.227337	0.220316	-0.0067316	0.0825823	-0.0041997	-0.0048669	-0.0291186	-0.0100369	0.0145081
176.664	0.00448425	-0.0144008	0.0292655	-0.0697251	0.0531513	0.0118166	-0.0191275	0.130256	-0.0072529	-0.0497581	0.146208	0.0200866	0.0949108	0.0229866	-0.208392	0.224779	0.0111646	0.0672482	-0.0003357	-0.012308	-0.022711	-0.0108337	-0.0081631
185.962	-0.0048703	-0.0087873	0.0663718	-0.0539449	0.0517675	0.077036	0.013772	0.127393	-0.0012914	0.0482927	0.170297	0.0261226	0.110077	0.0259029	-0.247026	0.244878	0.0141575	0.0728077	0.00138644	-0.018747	-0.0367191	-0.0049245	-0.0311404
195.26	-0.0170293	-0.008561	0.0114671	0.121985	0.0402457	0.0968978	0.0326525	0.132776	0.0050728	0.061255	0.172004	0.0247221	0.0620967	0.0494655	-0.213912	0.241281	0.0492651	0.0650715	0.00147527	-0.006264	-0.014499	-0.0021737	-0.030057
204.558	0.00216897	-0.0329797	0.134926	0.136039	0.0532803	0.117052	0.00775588	0.13067	0.0100906	0.096122	0.17007	0.0458298	0.107414	0.0390696	-0.215677	0.258772	0.0448868	0.0446353	0.0148906	-0.012392	-0.0068018	-0.0087806	0.00487473
213.856	0.0044088	0.0106897	0.214776	0.0787174	0.0812579	0.141988	-0.0121823	0.148605	0.047279	0.0894821	0.226444	0.0227254	0.07107	0.01447	-0.225833	0.24384	0.0474893	0.0403451	0.00390708	-0.0103427	-0.0207966	-0.0134557	0.0151671
223.155	0.0231816	0.00820534	0.128059	0.0707554	0.06557	0.120587	-0.0092592	0.115968	0.0507478	0.0622537	0.178777	0.031631	0.081965	0.0420236	-0.288285	0.251193	0.0412189	0.0662904	0.0121012	-0.0258432	-0.0211603	-0.0035184	0.0111989
232.453	-0.0071292	0.00755319	0.173911	0.0613135	0.0724903	0.123728	-0.0695246	0.166146	0.0633711	0.0292967	0.217758	0.0287173	0.0835543	0.0472112	-0.290031	0.234805	0.0479208	0.105304	0.0313833	-0.010542	-0.0023958	-0.0052787	0.0206864

## Sheet: 2e
	Heparin																												Spermine
0	1	1	1	1	1	1	1	1	1	1	1	1	1	1	1	1	1	1	1	1	1	1	1	1	1	1	1	1	1	1	1	1	1	1	1	1	1	1	1	1	1	1	1	1	1	1	1	1	1
9.98	1.01207	1.03708	0.996971	1.0113	1.00918	1.00674	1.01948	1.01196	0.952552	1.02248	0.953238	0.982668	1.02697	0.997294	1.03518	1.03672	1.01947	1.00039	1.00046	0.91602	0.996782	1.02814	0.98057	1.03776	0.998672	0.994579	0.993014	1.00731	0.998058	0.997151	1.00356	1.01449	1.01875	0.995938	0.972531	0.983393	0.990697	0.888664	1.00478	0.979172	1.02033	0.979618	0.984776	0.976331	0.934755	1.04047	1.00965	1.06271	1.0111
19.959	1.00289	1.04004	0.977698	1.02095	1.0736	1.00757	1.00888	0.996816	0.933324	1.03454	0.918505	0.97527	0.978497	1.08888	0.986588	1.01159	1.02755	1.04001	0.940537	0.954458	1.02841	1.08319	0.964995	1.04159	1.016	1.01007	1.01711	1.00942	1.07077	1.00069	1.01419	1.02046	0.985128	0.971523	0.984329	1.00377	0.95547	0.75539	1.00068	0.931395	1.01615	0.989977	0.988943	1.04854	0.986265	1.04837	0.956976	1.01664	1.01307
29.939	0	0	0	0	0	0	0	0	0	0	0	0	0	0	0	0	0	0	0	0	0	0	0	0	0	0	0	0	0	0	0	0	0	0	0	0	0	0	0	0	0	0	0	0	0	0	0	0	0
39.919	0.00737256	-0.005972	0.00025628	0.00881222	0.0070112	-0.0022355	0.00541986	7.3858e-05	0.017829	0.00688432	0.0206081	0.0249466	0.0185869	0.0125374	0.0115833	0.0456974	0.0139296	-0.0137486	0.00319351	0.0052754	0.011987	0.0121074	0.0298275	-0.003287	0.018741	0.0107089	0.0238905	0.034745	0.00237294	0.015737	0.0735572	0.0138241	0.0323704	0.016912	0.0924874	0.021569	0.0220136	0.0189205	0.025201	0.0117384	0.0584484	0.172519	0.0277091	0.00587479	0.00377603	0.0874062	0.0537315	0.0877873	0.102249
49.898	0.0146158	-0.0133059	0.00024068	0.0176396	0.00875976	0.00042462	0.00993201	5.0083e-05	0.0255846	0.0119892	0.0319215	0.0333311	0.0297667	0.0184486	0.00942865	0.0639238	0.0174948	-0.0046292	0.0155081	0.00995676	0.016088	0.037386	0.0386862	-0.0026183	0.0380576	0.0335144	0.0950786	0.0719491	0.0321695	0.0278	0.113699	0.0204818	0.073306	0.0335452	0.143421	0.0315091	0.0350874	0.0531468	0.0332641	0.0647347	0.0885508	0.249457	0.0406605	0.0485341	0.0151374	0.108819	0.0600909	0.109264	0.137401
59.878	0.0254633	-0.0215834	0.00090651	0.0150773	0.0122411	-0.0016936	0.0120223	0.00132538	0.0335216	0.0151703	0.0405662	0.0440349	0.042166	0.0226459	0.0113104	0.0938908	0.0273137	0.0140978	0.0189409	0.0174014	0.0255023	0.0622243	0.0228589	0.0114198	0.0556467	0.0521596	0.120904	0.0991472	0.0130752	0.0418141	0.149618	0.0251373	0.0818891	0.0373036	0.187862	0.0406431	0.042802	0.0696648	0.038727	0.06686	0.0986565	0.283562	0.0452376	0.0758164	0.0283401	0.154653	0.0934191	0.157154	0.188423
69.857	0.0344519	0.0103329	0.00438114	0.0215801	0.0119542	-0.0025581	0.0152051	0.00329149	0.037166	0.0175668	0.0446273	0.0599508	0.0660814	0.0279295	0.0200031	0.0987082	0.0338127	0.0180549	0.0246697	0.059713	0.0303441	0.0534306	0.0251587	0.00583383	0.0678549	0.0634618	0.133241	0.122405	0.0227418	0.0409018	0.152106	0.0329715	0.104826	0.050634	0.209141	0.0496254	0.0484264	0.0581276	0.0451418	0.103325	0.112254	0.327104	0.051498	0.111774	0.0290332	0.184782	0.101563	0.188354	0.221399
79.837	0.040162	-0.0005312	0.00230748	0.0218569	-5.748e-05	-0.0029006	0.0159224	0.00118171	0.0385372	0.0203122	0.0441252	0.0677466	0.08984	0.0331908	0.0280774	0.103916	0.0410857	0.0342062	0.0299999	0.0540284	0.0379142	0.0586665	0.0349646	0.0135475	0.0909232	0.0803737	0.18841	0.150134	0.0403295	0.0454712	0.164701	0.0348718	0.0996216	0.0520978	0.225848	0.0540376	0.056571	0.0623327	0.0508843	0.134978	0.128286	0.371944	0.0527488	0.136949	0.0430551	0.140322	0.0842072	0.131219	0.182842
89.817	0.0451537	0.00296776	0.00213065	0.0229549	-0.0011228	0.00085043	0.0196031	0.00130273	0.0399811	0.0251038	0.0510327	0.0720941	0.104631	0.0365204	0.0358152	0.0955923	0.0471245	0.0374794	0.0355484	0.0571714	0.0421209	0.0236498	0.03375	0.0198302	0.118344	0.0977328	0.183005	0.169802	0.0362471	0.0506148	0.177492	0.0433572	0.112449	0.0448846	0.226605	0.0544478	0.0631647	0.0841509	0.0501646	0.107889	0.129025	0.424204	0.0643686	0.0962182	0.0429007	0.15303	0.0847295	0.147336	0.19394
99.796	0.0479491	0.0128402	0.00854434	0.0288512	0.00570113	0.00218024	0.0233368	0.00575829	0.0386007	0.0247657	0.0506995	0.0839401	0.110307	0.0461916	0.048488	0.147299	0.0586678	0.0530667	0.0370225	0.0806387	0.0466257	0.0456962	0.0297445	0.0174328	0.135078	0.10242	0.237435	0.20196	0.0337388	0.0565079	0.19594	0.0364495	0.128944	0.0518359	0.277905	0.060918	0.0666705	0.101301	0.0596433	0.125272	0.152893	0.465263	0.0687957	0.105174	0.0468594	0.180978	0.098578	0.167952	0.220252
109.776	0.0487754	0.0163551	0.00199238	0.0314644	0.00700034	0.00225071	0.0263544	0.00587301	0.0400819	0.0291135	0.0498052	0.0898001	0.1168	0.0451636	0.0500275	0.153102	0.0651364	0.0589885	0.0441167	0.0989146	0.0542804	0.0513892	0.038368	0.0186099	0.132832	0.118363	0.255968	0.220373	0.039896	0.0606705	0.217498	0.0448689	0.118968	0.0544839	0.289675	0.0598628	0.068148	0.0808725	0.060215	0.139959	0.163278	0.478314	0.0785315	0.124334	0.0547759	0.174029	0.0978482	0.166389	0.222562
119.756	0.0538825	0.00847206	0.00015567	0.0338319	0.00959314	0.00311318	0.0272349	0.00360051	0.03972	0.0297193	0.0500757	0.110989	0.119635	0.050254	0.0726345	0.149165	0.074288	0.0705222	0.0443441	0.109043	0.06052	0.0741902	0.0333059	0.0131075	0.163411	0.121956	0.305098	0.233617	0.0567452	0.0637588	0.233986	0.045536	0.141491	0.0665066	0.303443	0.0694549	0.0752849	0.0988164	0.0662589	0.150196	0.164302	0.474935	0.0766148	0.146347	0.0624344	0.202514	0.12491	0.230708	0.273017
129.735	0.0574994	0.0317405	0.00111506	0.0350804	0.0117157	0.00438168	0.0291255	0.00505393	0.0409382	0.0330405	0.0525145	0.111056	0.130981	0.0478159	0.0621273	0.166339	0.0845785	0.0647246	0.0494256	0.102525	0.0638433	0.0731916	0.0438957	0.0135382	0.188709	0.152064	0.33212	0.267412	0.0545272	0.067679	0.228599	0.044813	0.137884	0.0632707	0.33451	0.0730656	0.0779734	0.10612	0.0670264	0.140786	0.165471	0.47235	0.0766302	0.160211	0.0672731	0.218567	0.114077	0.21832	0.269755
139.715	0.0685647	0.0600281	0.00595661	0.0409957	0.0187439	0.00875362	0.0312187	0.0061823	0.0429708	0.0375877	0.051719	0.119905	0.139224	0.0549239	0.077961	0.151758	0.08701	0.0763315	0.0575118	0.118967	0.0703146	0.0442652	0.0272566	0.0141904	0.185387	0.17187	0.341021	0.284374	0.0499175	0.0688065	0.22374	0.042236	0.167979	0.0799106	0.335044	0.0797401	0.0780176	0.0759987	0.0671734	0.146004	0.17931	0.517643	0.0819799	0.178429	0.0711724	0.222564	0.125066	0.232026	0.274839
149.694	0.0614361	0.0429237	0.00085523	0.04287	0.0262196	0.0048509	0.0330536	0.00747968	0.0440467	0.040011	0.048746	0.124907	0.16589	0.0541416	0.0908335	0.148537	0.0900448	0.0700629	0.0514758	0.0946509	0.0734492	0.0637945	0.0310902	0.0244661	0.220676	0.168234	0.361542	0.290566	0.0573759	0.0705716	0.2295	0.0445916	0.165774	0.081386	0.397712	0.0865282	0.087414	0.0992893	0.0717847	0.179811	0.196171	0.546927	0.0841704	0.182725	0.0751106	0.225129	0.124045	0.230208	0.288398
159.674	0.064989	0.0580508	0.00654148	0.0428517	0.0247621	0.00625768	0.0343205	0.00723369	0.0443735	0.0386122	0.0451626	0.139712	0.168443	0.0580848	0.111958	0.198223	0.098331	0.0725896	0.0455221	0.113664	0.0749807	0.0629071	0.0309523	0.0194648	0.225712	0.205184	0.39953	0.30786	0.0525459	0.0703776	0.214981	0.0498169	0.162966	0.0762406	0.399901	0.089722	0.0916578	0.10851	0.0736601	0.170499	0.19463	0.559234	0.0865569	0.187229	0.0776434	0.219043	0.128355	0.228967	0.285252
169.654	0.0661319	0.0446317	0.00201516	0.047631	0.0377013	0.00647145	0.0367923	0.00689088	0.0448053	0.0409028	0.0399072	0.134123	0.148124	0.0621213	0.097202	0.192548	0.102744	0.0807735	0.0519364	0.117571	0.0771497	0.0527741	0.0355317	0.0226442	0.236537	0.195146	0.402147	0.326212	0.0619517	0.0729889	0.224223	0.0487699	0.170164	0.0857627	0.43362	0.0965244	0.0957924	0.0984017	0.0778153	0.158933	0.186321	0.536125	0.0838953	0.228581	0.081939	0.209996	0.11048	0.2088	0.256112
179.633	0.067294	0.0421352	0.00208034	0.0493062	0.0419698	0.00891526	0.0360065	0.00832949	0.0442195	0.0401592	0.0457668	0.144472	0.18704	0.0687758	0.0946921	0.198003	0.111818	0.0850957	0.0556564	0.122803	0.0762031	0.0531088	0.0319505	0.0330799	0.240898	0.210928	0.435645	0.34534	0.0632563	0.074077	0.230739	0.0484904	0.169681	0.0758288	0.457892	0.0968968	0.099351	0.0996713	0.0793039	0.20165	0.208206	0.60795	0.088547	0.250697	0.0946351	0.247274	0.136837	0.252074	0.310807
189.613	0.0672486	0.0513867	0.00712355	0.0492604	0.0438572	0.00861378	0.0368434	0.00805169	0.0453764	0.0439576	0.042152	0.141646	0.178178	0.0673735	0.0862307	0.210365	0.114604	0.0876307	0.054442	0.130956	0.0776732	0.0521887	0.0385646	0.0277821	0.249437	0.192137	0.476297	0.36661	0.0682392	0.0810462	0.259388	0.0534767	0.185924	0.0884635	0.480074	0.108016	0.102219	0.115631	0.079576	0.194292	0.218945	0.604301	0.091431	0.246276	0.0985496	0.274883	0.165053	0.286262	0.33058
199.593	0.0722475	0.0578144	0.00751348	0.0541787	0.0598757	0.010245	0.0401142	0.0093566	0.0463019	0.0450661	0.0419828	0.14047	0.189549	0.0739627	0.0938681	0.202996	0.120054	0.0819866	0.0560831	0.114115	0.0798695	0.0396955	0.0361529	0.0250495	0.286532	0.221115	0.497626	0.392553	0.0668346	0.083219	0.261069	0.0567684	0.19309	0.0932093	0.500937	0.112745	0.109819	0.128087	0.0799884	0.206857	0.229593	0.618944	0.0928432	0.271921	0.102732	0.231916	0.133491	0.241691	0.286793
209.572	0.0718893	0.0529832	0.00815009	0.0557975	0.0658336	0.010293	0.0398508	0.0091318	0.0446302	0.0493086	0.0421278	0.153808	0.208438	0.0749997	0.113267	0.216706	0.128794	0.0878682	0.0558277	0.154716	0.0792311	0.0636757	0.0360968	0.034105	0.296475	0.209757	0.512289	0.406739	0.0927101	0.0853181	0.26857	0.0537196	0.184007	0.0899103	0.519995	0.109757	0.113806	0.125806	0.0826851	0.208239	0.235219	0.607434	0.0965464	0.295024	0.109156	0.26053	0.140883	0.270294	0.31457
219.552	0.0743771	0.056875	0.00661259	0.0612189	0.0831861	0.00981885	0.0392642	0.00993691	0.0451743	0.049417	0.0423581	0.155853	0.209651	0.0755387	0.0726497	0.178367	0.129108	0.0830988	0.0678459	0.140186	0.0817464	0.053028	0.0378344	0.0420651	0.321842	0.248436	0.532032	0.428588	0.069372	0.0893924	0.278023	0.054151	0.202805	0.0956217	0.573194	0.119648	0.116454	0.148528	0.0825952	0.215061	0.233381	0.667777	0.0946174	0.300851	0.114403	0.252458	0.138558	0.271913	0.327625
229.531	0.0746647	0.0555615	0.00747384	0.0624195	0.095639	0.0134171	0.0412548	0.00918621	0.0471322	0.0506431	0.0391826	0.152709	0.212782	0.0799874	0.0980738	0.189139	0.131306	0.089896	0.27941	0.58407	0.0870194	0.0408538	0.0357766	0.0461674	0.340864	0.259602	0.572308	0.439911	0.0787964	0.0868459	0.259126	0.0585899	0.223962	0.103451	0.570603	0.122643	0.120414	0.146704	0.0853145	0.217617	0.254749	0.639266	0.10004	0.303716	0.113419	0.29448	0.15552	0.310728	0.349597
[truncated: 32 more columns]
