# Supplementary material for: Mast cell extracellular granules are bioactive condensates assembled by heparin and polyamine
Source: Nat Chem Biol. 2026 Feb 27;22(7):1120–31. doi: 10.1038/s41589-026-02165-6 (PMC13010460; doi:10.1038/s41589-026-02165-6)
Supplement: Supplementary file 12 — Statistical source data. [file 41589_2026_2165_MOESM12_ESM.xlsx]

## Sheet: 3b
dilution factor	MCEGs/bead
0	0.0250586	0.0475668	0.0051241
0.125	0.0663287	0.198457	0.0972324
0.25	0.282567	0.363759	0.209799
0.5	0.256275	0.62361	0.341409
1	1.32711	1.08835	0.494774

## Sheet: 3c
TNFɑ
Vehicle	APCHA	Reserpine	Baf-A1
1	1.04341	0.812143	1.67952
1	1.11061	0.892318	0.386536
1	0.949524	0.788038	2.02786
IL-1β
Vehicle	APCHA	Reserpine	Baf-A1
1	0.651804	0.763939	0.47256
1	0.814539	0.944249	1.21201
1	1.36222	1.29649	0.957461
Tryptase
Vehicle	APCHA	Reserpine	Baf-A1
1	0.609883	1.84037	1.94663
1	0.727235	0.914487	0.333993
1	1.43713	1.20841	1.6519
CPA3
Vehicle	APCHA	Reserpine	Baf-A1
1	0.803983	0.979961	1.07348
1	0.851305	1.07201	1.03305
1	0.857487	1.05758	0.77003

## Sheet: 3d
	cell pellet				soluble supernatant				MCEG
resting	96.2655	95.9921	95.797	95.5351	3.43967	3.78338	3.87494	4.20958	0.294836	0.224567	0.328069	0.255365
IgE/Ag	63.743	65.2065	66.8909	64.9197	35.945	34.7407	32.7747	34.7996	0.311978	0.052875	0.33437	0.280756
