# Supplementary material for: Mast cell extracellular granules are bioactive condensates assembled by heparin and polyamine
Source: Nat Chem Biol. 2026 Feb 27;22(7):1120–31. doi: 10.1038/s41589-026-02165-6 (PMC13010460; doi:10.1038/s41589-026-02165-6)
Supplement: Supplementary file 14 — Statistical source data. [file 41589_2026_2165_MOESM14_ESM.xlsx]

## Sheet: 4a
Heparinase I	CPA3	CPA3+HeparinaseI
0.00216	0.00342	0.00378
0.000586667	0.00353333	0.00494667
0.0018	0.00363333	0.00484667
0.00132	0.00393333	0.00383333
0.00086667	0.00480667	0.00417333

## Sheet: 4c
	CPA (µM)
	0.1	0.5	1	5
relative activity per molecule	0.0275	0.0234	0.01645	0.00057
	0.0345	0.0257	0.0158	0.00094
	0.018	0.0252	0.019	0.00113
	0.0165	0.019	0.01135	0.00233
	0.012	0.006	0.009	0.003
	-0.002	0.0072	0.0124	0.00588
	0.016	0.0072	0.014	0.00404
	0.033	0.0044	0.0114	0.00668
	0.0173333	0.00906667	0.006	0.00376
	0.00666667	0.0130667	0.0088	0.00528
	0.0413333	0.00826667	0.00426667	0.00464
	0.0466667	0.0096	0.00813333	0.00384
	0.027	0.0316	0.0205	0.01216
	0.03	0.0334	0.0226	0.01344
	0.005	0.0374	0.0215	0.01056
	0.022	0.0342	0.0277	0.01952
